# Supplementary material for: (3Z,3′E)-3,3′-[Cyclo­hexane-1,2-diylbis(aza­nylyl­idene)]bis­(indolin-2-one) N,N-dimethyl­formamide monosolvate dihydrate
Source: Acta Crystallogr Sect E Struct Rep Online. 2012 Jun 16;68(Pt 7):o2107. doi: 10.1107/S1600536812026335 (PMC3393919; doi:10.1107/S1600536812026335)
Supplement: Supplementary file 1 [file e-68-o2107-sup1.cif]

##############################################################################
#                                                                            #
# This CIF contains the data in a paper accepted for publication in          #
# Acta Crystallographica Section E. It conforms to the requirements of       #
# Notes for Authors for Acta Crystallographica Section E, and has been       #
# peer reviewed under the auspices of the IUCr Commission on Journals.       #
#                                                                            #
# Full details of the Crystallographic Information File format               #
# are given in the paper "The Crystallographic Information File (CIF):       #
# a New Standard Archive File for Crystallography" by S. R. Hall, F. H.      #
# Allen and I. D. Brown [Acta Cryst. (1991), A47, 655-685].                  #
#                                                                            #
# The current version of the core CIF dictionary is obtainable from          #
# ftp://ftp.iucr.org/pub/cif_core.dic.                                       #
#                                                                            #
# Software is freely available for graphical display of the structure(s)     #
# in this CIF. For information consult the CIF software page                 #
# http://www.iucr.org/resources/cif/software.                                #
#                                                                            #
# This file may be used for bona fide research purposes within the           #
# scientific community so long as proper attribution is given to the journal # 
# article from which it was obtained.                                        #
#                                                                            #
##############################################################################
data_I
_audit_creation_method     SHELXL-97
_chemical_name_systematic
;
(3<i>Z</i>,3'<i>E</i>)-3,3'-[Cyclohexane-1,2-
diylbis(azanylylidene)]bis(indolin-2-one) <i>N</i>,<i>N</i>-dimethylformamide
monosolvate dihydrate
;
_chemical_name_common     ?
_chemical_formula_moiety     'C22 H20 N4 O2, C3 H7 N O, 2(H2 O)'
_chemical_formula_sum     'C25 H31 N5 O5'
_chemical_formula_iupac     'C22 H20 N4 O2, C3 H7 N O, 2H2 O'
_chemical_formula_weight     481.55
_chemical_melting_point     ?
_symmetry_cell_setting     triclinic
_symmetry_space_group_name_H-M     'P -1'
_symmetry_space_group_name_Hall     '-P 1'
loop_
    _symmetry_equiv_pos_as_xyz
    'x, y, z'
    '-x, -y, -z'
_cell_length_a     9.1500(9)
_cell_length_b     11.3609(12)
_cell_length_c     13.6377(14)
_cell_angle_alpha     109.259(2)
_cell_angle_beta     108.4310(10)
_cell_angle_gamma     95.310(2)
_cell_volume     1238.6(2)
_cell_formula_units_Z     2
_cell_measurement_reflns_used     3090
_cell_measurement_theta_min     2.38
_cell_measurement_theta_max     30.23
_cell_measurement_temperature     100(2)
_exptl_crystal_description     Block
_exptl_crystal_colour     yellow
_exptl_crystal_size_max     0.48
_exptl_crystal_size_mid     0.42
_exptl_crystal_size_min     0.39
_exptl_crystal_density_diffrn     1.291
_exptl_crystal_density_meas     ?
_exptl_crystal_density_method     'not measured'
_exptl_crystal_F_000     512
_exptl_absorpt_coefficient_mu     0.092
_exptl_absorpt_correction_type     multi-scan
_exptl_absorpt_process_details     '(SADABS; Sheldrick, 1996)'
_exptl_absorpt_correction_T_min     0.9573
_exptl_absorpt_correction_T_max     0.9651
_exptl_special_details     ?
_diffrn_ambient_temperature     100(2)
_diffrn_radiation_type     MoK\a
_diffrn_radiation_wavelength     0.71073
_diffrn_radiation_source     'fine-focus sealed tube'
_diffrn_radiation_monochromator     graphite
_diffrn_measurement_device_type     'Bruker APEXII CCD'
_diffrn_measurement_method     '\f and \w scans'
_diffrn_detector_area_resol_mean     ?
_diffrn_reflns_number     6034
_diffrn_reflns_av_R_equivalents     0.0133
_diffrn_reflns_av_sigmaI/netI     0.0273
_diffrn_reflns_theta_min     1.95
_diffrn_reflns_theta_max     25.25
_diffrn_reflns_theta_full     25.25
_diffrn_measured_fraction_theta_max     0.974
_diffrn_measured_fraction_theta_full     0.974
_diffrn_reflns_limit_h_min     -10
_diffrn_reflns_limit_h_max     10
_diffrn_reflns_limit_k_min     -9
_diffrn_reflns_limit_k_max     13
_diffrn_reflns_limit_l_min     -16
_diffrn_reflns_limit_l_max     16
_refine_special_details
;
Refinement of <i>F</i>^2^ against ALL reflections. The weighted <i>R</i>-factor
<i>wR</i> and goodness of fit <i>S</i> are based on <i>F</i>^2^, conventional
<i>R</i>-factors <i>R</i> are based on <i>F</i>, with <i>F</i> set to zero for
negative <i>F</i>^2^. The threshold expression of <i>F</i>^2^ >
\s(<i>F</i>^2^) is used only for calculating <i>R</i>-factors(gt) <i>etc</i>.
and is not relevant to the choice of reflections for refinement.
<i>R</i>-factors based on <i>F</i>^2^ are statistically about twice as large
as those based on <i>F</i>, and <i>R</i>- factors based on ALL data will be
even larger.
;
_reflns_number_total     4372
_reflns_number_gt     3665
_reflns_threshold_expression     I>2sigma(I)
_refine_ls_structure_factor_coef     Fsqd
_refine_ls_matrix_type     full
_refine_ls_R_factor_all     0.0460
_refine_ls_R_factor_gt     0.0365
_refine_ls_wR_factor_gt     0.0883
_refine_ls_wR_factor_ref     0.0946
_refine_ls_goodness_of_fit_ref     1.027
_refine_ls_restrained_S_all     1.028
_refine_ls_number_reflns     4372
_refine_ls_number_parameters     336
_refine_ls_number_restraints     5
_refine_ls_hydrogen_treatment     mixed
_refine_ls_weighting_scheme     calc
_refine_ls_weighting_details
         'calc w=1/[\s^2^(Fo^2^)+(0.0454P)^2^+0.4549P] where P=(Fo^2^+2Fc^2^)/3'
_atom_sites_solution_hydrogens     geom
_atom_sites_solution_primary     direct
_atom_sites_solution_secondary     difmap
_refine_ls_shift/su_max     0.000
_refine_ls_shift/su_mean     0.000
_refine_diff_density_max     0.247
_refine_diff_density_min     -0.291
_refine_ls_extinction_method     none
_refine_ls_extinction_coef     ?
loop_
    _atom_type_symbol
    _atom_type_description
    _atom_type_scat_dispersion_real
    _atom_type_scat_dispersion_imag
    _atom_type_scat_source
    'C' 'C' 0.0033 0.0016
                         'International Tables Vol C Tables 4.2.6.8 and 6.1.1.4'
    'H' 'H' 0.0000 0.0000
                         'International Tables Vol C Tables 4.2.6.8 and 6.1.1.4'
    'N' 'N' 0.0061 0.0033
                         'International Tables Vol C Tables 4.2.6.8 and 6.1.1.4'
    'O' 'O' 0.0106 0.0060
                         'International Tables Vol C Tables 4.2.6.8 and 6.1.1.4'
_computing_data_collection     'APEX2 (Bruker, 2007)'
_computing_cell_refinement     'SAINT (Bruker, 2007)'
_computing_data_reduction     'SAINT (Bruker, 2007)'
_computing_structure_solution     'SHELXS97 (Sheldrick, 2008)'
_computing_structure_refinement     'SHELXL97 (Sheldrick, 2008)'
_computing_molecular_graphics     'X-SEED (Barbour, 2001)'
_computing_publication_material
                        'SHELXL97 (Sheldrick, 2008) and publCIF (Westrip, 2010)'
loop_
    _atom_site_type_symbol
    _atom_site_label
    _atom_site_fract_x
    _atom_site_fract_y
    _atom_site_fract_z
    _atom_site_U_iso_or_equiv
    _atom_site_adp_type
    _atom_site_calc_flag
    _atom_site_refinement_flags
    _atom_site_occupancy
    _atom_site_symmetry_multiplicity
    _atom_site_disorder_assembly
    _atom_site_disorder_group
    O O1 0.45306(13) 0.72380(10) 0.27506(8) 0.0247(3) Uani d . 1 1 . .
    O O2 0.29350(13) 0.34365(12) 0.46998(9) 0.0309(3) Uani d . 1 1 . .
    N N1 0.42824(15) 0.69114(13) 0.09386(10) 0.0195(3) Uani d . 1 1 . .
    H H1N 0.489(2) 0.7633(18) 0.1070(14) 0.023 Uiso d . 1 1 . .
    N N2 0.26872(14) 0.47022(11) 0.18006(10) 0.0170(3) Uani d . 1 1 . .
    N N3 0.38315(14) 0.28305(11) 0.25952(10) 0.0170(3) Uani d . 1 1 . .
    N N4 0.56342(16) 0.37451(14) 0.55374(11) 0.0271(3) Uani d . 1 1 . .
    H H4N 0.570(2) 0.3877(18) 0.6219(16) 0.032 Uiso d . 1 1 . .
    C C1 0.40329(16) 0.65863(14) 0.17532(12) 0.0185(3) Uani d . 1 1 . .
    C C2 0.35989(16) 0.58948(14) -0.01001(12) 0.0174(3) Uani d . 1 1 . .
    C C3 0.36705(17) 0.58682(15) -0.11050(12) 0.0214(3) Uani d . 1 1 . .
    H H3 0.4219 0.6587 -0.1152 0.026 Uiso calc R 1 1 . .
    C C4 0.29099(17) 0.47503(15) -0.20446(12) 0.0226(3) Uani d . 1 1 . .
    H H4 0.2950 0.4703 -0.2744 0.027 Uiso calc R 1 1 . .
    C C5 0.20937(17) 0.37032(15) -0.19802(12) 0.0220(3) Uani d . 1 1 . .
    H H5 0.1574 0.2955 -0.2636 0.026 Uiso calc R 1 1 . .
    C C6 0.20271(17) 0.37363(14) -0.09635(12) 0.0194(3) Uani d . 1 1 . .
    H H6 0.1465 0.3019 -0.0922 0.023 Uiso calc R 1 1 . .
    C C7 0.27986(16) 0.48385(14) -0.00118(11) 0.0169(3) Uani d . 1 1 . .
    C C8 0.30406(16) 0.52230(14) 0.11835(11) 0.0168(3) Uani d . 1 1 . .
    C C9 0.17988(16) 0.33786(14) 0.13063(11) 0.0165(3) Uani d . 1 1 . .
    H H9 0.2161 0.2871 0.0710 0.020 Uiso calc R 1 1 . .
    C C10 0.00283(17) 0.33050(14) 0.07931(12) 0.0203(3) Uani d . 1 1 . .
    H H10A -0.0331 0.3830 0.1374 0.024 Uiso calc R 1 1 . .
    H H10B -0.0177 0.3652 0.0197 0.024 Uiso calc R 1 1 . .
    C C11 -0.08898(17) 0.19223(15) 0.03049(13) 0.0227(3) Uani d . 1 1 . .
    H H11A -0.2034 0.1890 -0.0008 0.027 Uiso calc R 1 1 . .
    H H11B -0.0581 0.1411 -0.0310 0.027 Uiso calc R 1 1 . .
    C C12 -0.05622(18) 0.13504(15) 0.11994(13) 0.0243(3) Uani d . 1 1 . .
    H H12A -0.0987 0.1799 0.1769 0.029 Uiso calc R 1 1 . .
    H H12B -0.1112 0.0438 0.0853 0.029 Uiso calc R 1 1 . .
    C C13 0.12025(17) 0.14623(15) 0.17641(13) 0.0220(3) Uani d . 1 1 . .
    H H13A 0.1593 0.0910 0.1217 0.026 Uiso calc R 1 1 . .
    H H13B 0.1376 0.1153 0.2382 0.026 Uiso calc R 1 1 . .
    C C14 0.21441(16) 0.28386(14) 0.22271(12) 0.0175(3) Uani d . 1 1 . .
    H H14 0.1886 0.3385 0.2866 0.021 Uiso calc R 1 1 . .
    C C15 0.42484(18) 0.34589(15) 0.46601(12) 0.0228(3) Uani d . 1 1 . .
    C C16 0.46960(17) 0.31155(14) 0.36132(12) 0.0175(3) Uani d . 1 1 . .
    C C17 0.63972(17) 0.31781(14) 0.40292(12) 0.0185(3) Uani d . 1 1 . .
    C C18 0.74628(17) 0.29560(15) 0.34895(12) 0.0210(3) Uani d . 1 1 . .
    H H18 0.7116 0.2681 0.2700 0.025 Uiso calc R 1 1 . .
    C C19 0.90433(18) 0.31444(16) 0.41310(13) 0.0241(3) Uani d . 1 1 . .
    H H19 0.9792 0.3002 0.3779 0.029 Uiso calc R 1 1 . .
    C C20 0.95382(18) 0.35400(16) 0.52836(13) 0.0264(4) Uani d . 1 1 . .
    H H20 1.0627 0.3664 0.5707 0.032 Uiso calc R 1 1 . .
    C C21 0.84880(19) 0.37610(16) 0.58381(12) 0.0261(4) Uani d . 1 1 . .
    H H21 0.8835 0.4028 0.6628 0.031 Uiso calc R 1 1 . .
    C C22 0.69201(18) 0.35752(15) 0.51901(12) 0.0220(3) Uani d . 1 1 . .
    O O3 0.92760(14) 0.94186(12) 0.26440(10) 0.0357(3) Uani d . 1 1 . .
    N N5 1.16565(16) 0.99322(13) 0.40458(11) 0.0294(3) Uani d . 1 1 . .
    C C23 1.0188(2) 1.00428(16) 0.36070(14) 0.0294(4) Uani d . 1 1 . .
    H H23 0.9809 1.0655 0.4075 0.035 Uiso calc R 1 1 . .
    C C24 1.2341(2) 0.9040(2) 0.33834(18) 0.0455(5) Uani d . 1 1 . .
    H H24A 1.1535 0.8537 0.2643 0.068 Uiso calc R 1 1 . .
    H H24B 1.2735 0.8467 0.3758 0.068 Uiso calc R 1 1 . .
    H H24C 1.3217 0.9515 0.3302 0.068 Uiso calc R 1 1 . .
    C C25 1.2672(3) 1.0703(2) 0.51971(16) 0.0508(5) Uani d . 1 1 . .
    H H25A 1.2127 1.1326 0.5537 0.076 Uiso calc R 1 1 . .
    H H25B 1.3651 1.1153 0.5213 0.076 Uiso calc R 1 1 . .
    H H25C 1.2922 1.0147 0.5617 0.076 Uiso calc R 1 1 . .
    O O4 0.62232(14) 0.91639(11) 0.12455(9) 0.0262(3) Uani d D 1 1 . .
    H H4A 0.7181(19) 0.9326(19) 0.1742(14) 0.039 Uiso d D 1 1 . .
    H H4B 0.583(2) 0.9810(16) 0.1350(15) 0.039 Uiso d D 1 1 . .
    O O5 0.53513(18) 0.89604(13) -0.09679(11) 0.0431(3) Uani d D 1 1 . .
    H H5A 0.578(3) 0.898(2) -0.0335(14) 0.065 Uiso d D 1 1 . .
    H H5B 0.562(3) 0.840(2) -0.1437(17) 0.065 Uiso d D 1 1 . .
loop_
    _atom_site_aniso_label
    _atom_site_aniso_U_11
    _atom_site_aniso_U_22
    _atom_site_aniso_U_33
    _atom_site_aniso_U_12
    _atom_site_aniso_U_13
    _atom_site_aniso_U_23
    O1 0.0278(6) 0.0218(6) 0.0187(6) 0.0012(5) 0.0062(5) 0.0038(5)
    O2 0.0242(6) 0.0525(8) 0.0277(6) 0.0173(6) 0.0155(5) 0.0215(6)
    N1 0.0175(6) 0.0185(7) 0.0199(6) 0.0003(5) 0.0040(5) 0.0077(5)
    N2 0.0150(6) 0.0176(6) 0.0191(6) 0.0052(5) 0.0062(5) 0.0074(5)
    N3 0.0157(6) 0.0177(6) 0.0178(6) 0.0044(5) 0.0058(5) 0.0070(5)
    N4 0.0245(7) 0.0451(9) 0.0156(6) 0.0147(6) 0.0098(6) 0.0124(6)
    C1 0.0154(7) 0.0188(8) 0.0209(8) 0.0052(6) 0.0054(6) 0.0080(6)
    C2 0.0127(7) 0.0210(8) 0.0195(7) 0.0070(6) 0.0043(6) 0.0095(6)
    C3 0.0168(7) 0.0269(8) 0.0244(8) 0.0051(6) 0.0069(6) 0.0151(7)
    C4 0.0199(8) 0.0323(9) 0.0182(7) 0.0090(7) 0.0067(6) 0.0123(7)
    C5 0.0206(8) 0.0253(8) 0.0175(7) 0.0071(6) 0.0045(6) 0.0069(6)
    C6 0.0170(7) 0.0213(8) 0.0196(7) 0.0060(6) 0.0051(6) 0.0083(6)
    C7 0.0128(7) 0.0211(8) 0.0184(7) 0.0066(6) 0.0048(6) 0.0096(6)
    C8 0.0131(7) 0.0183(8) 0.0189(7) 0.0058(6) 0.0053(6) 0.0068(6)
    C9 0.0164(7) 0.0173(7) 0.0157(7) 0.0044(6) 0.0062(6) 0.0056(6)
    C10 0.0172(7) 0.0220(8) 0.0211(7) 0.0051(6) 0.0050(6) 0.0091(6)
    C11 0.0159(7) 0.0241(8) 0.0240(8) 0.0024(6) 0.0037(6) 0.0083(7)
    C12 0.0199(8) 0.0243(8) 0.0275(8) 0.0004(6) 0.0084(6) 0.0099(7)
    C13 0.0206(8) 0.0225(8) 0.0255(8) 0.0041(6) 0.0079(6) 0.0128(6)
    C14 0.0145(7) 0.0207(8) 0.0184(7) 0.0053(6) 0.0065(6) 0.0082(6)
    C15 0.0226(8) 0.0299(9) 0.0216(8) 0.0107(7) 0.0107(6) 0.0132(7)
    C16 0.0194(7) 0.0168(7) 0.0183(7) 0.0053(6) 0.0081(6) 0.0076(6)
    C17 0.0179(7) 0.0193(8) 0.0180(7) 0.0050(6) 0.0050(6) 0.0079(6)
    C18 0.0217(8) 0.0253(8) 0.0178(7) 0.0079(6) 0.0077(6) 0.0094(6)
    C19 0.0182(8) 0.0308(9) 0.0249(8) 0.0069(7) 0.0086(6) 0.0115(7)
    C20 0.0179(8) 0.0320(9) 0.0244(8) 0.0061(7) 0.0022(6) 0.0100(7)
    C21 0.0252(8) 0.0333(9) 0.0155(7) 0.0085(7) 0.0035(6) 0.0072(7)
    C22 0.0222(8) 0.0263(8) 0.0188(7) 0.0085(7) 0.0086(6) 0.0082(6)
    O3 0.0270(6) 0.0351(7) 0.0392(7) 0.0016(5) 0.0027(5) 0.0176(6)
    N5 0.0266(8) 0.0273(8) 0.0294(7) 0.0037(6) 0.0050(6) 0.0104(6)
    C23 0.0320(9) 0.0262(9) 0.0351(10) 0.0067(7) 0.0145(8) 0.0157(8)
    C24 0.0378(11) 0.0448(12) 0.0528(12) 0.0169(9) 0.0158(9) 0.0159(10)
    C25 0.0488(12) 0.0529(13) 0.0325(10) -0.0026(10) -0.0009(9) 0.0126(9)
    O4 0.0234(6) 0.0233(6) 0.0272(6) 0.0014(5) 0.0041(5) 0.0097(5)
    O5 0.0646(9) 0.0387(8) 0.0307(7) 0.0209(7) 0.0271(7) 0.0071(6)
_geom_special_details
;
All e.s.d.'s (except the e.s.d. in the dihedral angle between two l.s. planes)
are estimated using the full covariance matrix. The cell e.s.d.'s are taken
into account individually in the estimation of e.s.d.'s in distances, angles
and torsion angles; correlations between e.s.d.'s in cell parameters are only
used when they are defined by crystal symmetry. An approximate (isotropic)
treatment of cell e.s.d.'s is used for estimating e.s.d.'s involving l.s.
planes.
;
loop_
    _geom_bond_atom_site_label_1
    _geom_bond_atom_site_label_2
    _geom_bond_site_symmetry_2
    _geom_bond_distance
    _geom_bond_publ_flag
    O1 C1 . 1.2195(17) ?
    O2 C15 . 1.2183(18) ?
    N1 C1 . 1.3557(19) ?
    N1 C2 . 1.3995(19) ?
    N1 H1N . 0.876(18) ?
    N2 C8 . 1.2759(19) ?
    N2 C9 . 1.4612(18) ?
    N3 C16 . 1.2726(18) ?
    N3 C14 . 1.4668(18) ?
    N4 C15 . 1.361(2) ?
    N4 C22 . 1.4072(19) ?
    N4 H4N . 0.872(19) ?
    C1 C8 . 1.525(2) ?
    C2 C3 . 1.383(2) ?
    C2 C7 . 1.407(2) ?
    C3 C4 . 1.392(2) ?
    C3 H3 . 0.9500 ?
    C4 C5 . 1.388(2) ?
    C4 H4 . 0.9500 ?
    C5 C6 . 1.395(2) ?
    C5 H5 . 0.9500 ?
    C6 C7 . 1.391(2) ?
    C6 H6 . 0.9500 ?
    C7 C8 . 1.4769(19) ?
    C9 C10 . 1.5299(19) ?
    C9 C14 . 1.5318(19) ?
    C9 H9 . 1.0000 ?
    C10 C11 . 1.526(2) ?
    C10 H10A . 0.9900 ?
    C10 H10B . 0.9900 ?
    C11 C12 . 1.526(2) ?
    C11 H11A . 0.9900 ?
    C11 H11B . 0.9900 ?
    C12 C13 . 1.526(2) ?
    C12 H12A . 0.9900 ?
    C12 H12B . 0.9900 ?
    C13 C14 . 1.530(2) ?
    C13 H13A . 0.9900 ?
    C13 H13B . 0.9900 ?
    C14 H14 . 1.0000 ?
    C15 C16 . 1.5461(19) ?
    C16 C17 . 1.464(2) ?
    C17 C18 . 1.390(2) ?
    C17 C22 . 1.396(2) ?
    C18 C19 . 1.386(2) ?
    C18 H18 . 0.9500 ?
    C19 C20 . 1.387(2) ?
    C19 H19 . 0.9500 ?
    C20 C21 . 1.392(2) ?
    C20 H20 . 0.9500 ?
    C21 C22 . 1.379(2) ?
    C21 H21 . 0.9500 ?
    O3 C23 . 1.228(2) ?
    N5 C23 . 1.323(2) ?
    N5 C24 . 1.452(2) ?
    N5 C25 . 1.454(2) ?
    C23 H23 . 0.9500 ?
    C24 H24A . 0.9800 ?
    C24 H24B . 0.9800 ?
    C24 H24C . 0.9800 ?
    C25 H25A . 0.9800 ?
    C25 H25B . 0.9800 ?
    C25 H25C . 0.9800 ?
    O4 H4A . 0.880(15) ?
    O4 H4B . 0.837(15) ?
    O5 H5A . 0.821(16) ?
    O5 H5B . 0.858(16) ?
loop_
    _geom_angle_atom_site_label_1
    _geom_angle_atom_site_label_2
    _geom_angle_atom_site_label_3
    _geom_angle_site_symmetry_1
    _geom_angle_site_symmetry_3
    _geom_angle
    _geom_angle_publ_flag
    C1 N1 C2 . . 111.07(13) ?
    C1 N1 H1N . . 123.4(11) ?
    C2 N1 H1N . . 125.1(11) ?
    C8 N2 C9 . . 119.89(12) ?
    C16 N3 C14 . . 123.01(12) ?
    C15 N4 C22 . . 112.12(12) ?
    C15 N4 H4N . . 124.1(12) ?
    C22 N4 H4N . . 122.8(12) ?
    O1 C1 N1 . . 127.11(14) ?
    O1 C1 C8 . . 126.35(13) ?
    N1 C1 C8 . . 106.52(12) ?
    C3 C2 N1 . . 126.92(14) ?
    C3 C2 C7 . . 122.05(14) ?
    N1 C2 C7 . . 111.03(12) ?
    C2 C3 C4 . . 117.62(14) ?
    C2 C3 H3 . . 121.2 ?
    C4 C3 H3 . . 121.2 ?
    C5 C4 C3 . . 121.32(14) ?
    C5 C4 H4 . . 119.3 ?
    C3 C4 H4 . . 119.3 ?
    C4 C5 C6 . . 120.76(14) ?
    C4 C5 H5 . . 119.6 ?
    C6 C5 H5 . . 119.6 ?
    C7 C6 C5 . . 118.79(14) ?
    C7 C6 H6 . . 120.6 ?
    C5 C6 H6 . . 120.6 ?
    C6 C7 C2 . . 119.45(13) ?
    C6 C7 C8 . . 134.87(14) ?
    C2 C7 C8 . . 105.66(12) ?
    N2 C8 C7 . . 136.71(14) ?
    N2 C8 C1 . . 117.56(12) ?
    C7 C8 C1 . . 105.67(12) ?
    N2 C9 C10 . . 110.75(11) ?
    N2 C9 C14 . . 108.05(11) ?
    C10 C9 C14 . . 110.56(11) ?
    N2 C9 H9 . . 109.2 ?
    C10 C9 H9 . . 109.2 ?
    C14 C9 H9 . . 109.2 ?
    C11 C10 C9 . . 110.26(12) ?
    C11 C10 H10A . . 109.6 ?
    C9 C10 H10A . . 109.6 ?
    C11 C10 H10B . . 109.6 ?
    C9 C10 H10B . . 109.6 ?
    H10A C10 H10B . . 108.1 ?
    C12 C11 C10 . . 110.78(12) ?
    C12 C11 H11A . . 109.5 ?
    C10 C11 H11A . . 109.5 ?
    C12 C11 H11B . . 109.5 ?
    C10 C11 H11B . . 109.5 ?
    H11A C11 H11B . . 108.1 ?
    C13 C12 C11 . . 111.48(12) ?
    C13 C12 H12A . . 109.3 ?
    C11 C12 H12A . . 109.3 ?
    C13 C12 H12B . . 109.3 ?
    C11 C12 H12B . . 109.3 ?
    H12A C12 H12B . . 108.0 ?
    C12 C13 C14 . . 112.06(12) ?
    C12 C13 H13A . . 109.2 ?
    C14 C13 H13A . . 109.2 ?
    C12 C13 H13B . . 109.2 ?
    C14 C13 H13B . . 109.2 ?
    H13A C13 H13B . . 107.9 ?
    N3 C14 C13 . . 108.39(11) ?
    N3 C14 C9 . . 106.93(11) ?
    C13 C14 C9 . . 110.37(12) ?
    N3 C14 H14 . . 110.4 ?
    C13 C14 H14 . . 110.4 ?
    C9 C14 H14 . . 110.4 ?
    O2 C15 N4 . . 126.70(14) ?
    O2 C15 C16 . . 127.88(14) ?
    N4 C15 C16 . . 105.37(12) ?
    N3 C16 C17 . . 125.11(13) ?
    N3 C16 C15 . . 129.81(13) ?
    C17 C16 C15 . . 105.07(12) ?
    C18 C17 C22 . . 120.24(13) ?
    C18 C17 C16 . . 132.06(13) ?
    C22 C17 C16 . . 107.67(12) ?
    C19 C18 C17 . . 118.45(14) ?
    C19 C18 H18 . . 120.8 ?
    C17 C18 H18 . . 120.8 ?
    C18 C19 C20 . . 120.38(14) ?
    C18 C19 H19 . . 119.8 ?
    C20 C19 H19 . . 119.8 ?
    C19 C20 C21 . . 121.99(14) ?
    C19 C20 H20 . . 119.0 ?
    C21 C20 H20 . . 119.0 ?
    C22 C21 C20 . . 117.02(14) ?
    C22 C21 H21 . . 121.5 ?
    C20 C21 H21 . . 121.5 ?
    C21 C22 C17 . . 121.91(14) ?
    C21 C22 N4 . . 128.43(14) ?
    C17 C22 N4 . . 109.65(13) ?
    C23 N5 C24 . . 121.01(15) ?
    C23 N5 C25 . . 122.34(16) ?
    C24 N5 C25 . . 116.64(16) ?
    O3 C23 N5 . . 125.28(16) ?
    O3 C23 H23 . . 117.4 ?
    N5 C23 H23 . . 117.4 ?
    N5 C24 H24A . . 109.5 ?
    N5 C24 H24B . . 109.5 ?
    H24A C24 H24B . . 109.5 ?
    N5 C24 H24C . . 109.5 ?
    H24A C24 H24C . . 109.5 ?
    H24B C24 H24C . . 109.5 ?
    N5 C25 H25A . . 109.5 ?
    N5 C25 H25B . . 109.5 ?
    H25A C25 H25B . . 109.5 ?
    N5 C25 H25C . . 109.5 ?
    H25A C25 H25C . . 109.5 ?
    H25B C25 H25C . . 109.5 ?
    H4A O4 H4B . . 111.8(19) ?
    H5A O5 H5B . . 111(2) ?
loop_
    _geom_hbond_atom_site_label_D
    _geom_hbond_atom_site_label_H
    _geom_hbond_atom_site_label_A
    _geom_hbond_site_symmetry_A
    _geom_hbond_distance_DH
    _geom_hbond_distance_HA
    _geom_hbond_distance_DA
    _geom_hbond_angle_DHA
    N1 H1N O4 . 0.876(18) 1.929(19) 2.8036(18) 175.6(16)
    O4 H4A O3 . 0.880(15) 1.893(15) 2.7643(16) 170.5(19)
    O5 H5A O4 . 0.821(16) 1.996(16) 2.7901(18) 163(2)
    O4 H4B O5 2_675 0.837(15) 1.948(16) 2.7415(18) 157.9(18)
    N4 H4N O1 2_666 0.872(19) 2.222(19) 2.9382(18) 139.3(16)
    N4 H4N N2 2_666 0.872(19) 2.498(19) 3.2246(18) 141.3(16)
    O5 H5B N3 2_665 0.858(16) 1.967(17) 2.8241(17) 176(2)
    C14 H14 O2 . 1.00 2.36 3.0351(18) 124
    C10 H10A Cg 2_565 0.99 2.90 3.5799(18) 126
_iucr_refine_instructions_details
;
TITL sad
CELL  0.71073    9.1500   11.3609   13.6377   109.259   108.431    95.310
ZERR  2           0.0009    0.0012    0.0014     0.002     0.001     0.002
LATT   1
SFAC  C H N O
UNIT    50   62  10  10
TEMP  -173
OMIT -2 50.5
OMIT 0 -1 1
OMIT 0 0 1
SIZE 0.48 0.42 0.39
DFIX 0.86 O4 H4A O4 H4B O5 H5A O5 H5B
DANG -2.3 H4B H5A
HTAB N1 O4
HTAB O4 O3
HTAB O5 O4
HTAB O4 O5_$1
HTAB N4 O1_$2
HTAB N4 N2_$2
HTAB O5 N3_$3
HTAB C14 O2
EQIV $1 -X+1, -Y+2, -Z
EQIV $2 -X+1, -Y+1, -Z+1
EQIV $3 -X+1, -Y+1, -Z
L.S. 15
ACTA
BOND $H
WGHT    0.045400    0.454900
FVAR       0.23388
O1    4    0.453057    0.723805    0.275059    11.00000    0.02777    0.02176 =
         0.01867    0.00376    0.00615    0.00116
O2    4    0.293500    0.343647    0.469983    11.00000    0.02425    0.05247 =
         0.02772    0.02146    0.01550    0.01735
N1    3    0.428238    0.691142    0.093865    11.00000    0.01750    0.01846 =
         0.01989    0.00768    0.00402    0.00027
H1N   2    0.488927    0.763294    0.107023    11.00000   -1.20000
N2    3    0.268720    0.470219    0.180059    11.00000    0.01501    0.01759 =
         0.01906    0.00739    0.00619    0.00521
N3    3    0.383150    0.283046    0.259521    11.00000    0.01566    0.01770 =
         0.01776    0.00705    0.00577    0.00444
N4    3    0.563418    0.374511    0.553744    11.00000    0.02454    0.04510 =
         0.01557    0.01235    0.00975    0.01468
H4N   2    0.570256    0.387663    0.621880    11.00000   -1.20000
C1    1    0.403289    0.658632    0.175320    11.00000    0.01538    0.01882 =
         0.02093    0.00800    0.00535    0.00520
C2    1    0.359888    0.589479   -0.010011    11.00000    0.01265    0.02099 =
         0.01950    0.00949    0.00433    0.00702
C3    1    0.367047    0.586818   -0.110504    11.00000    0.01678    0.02694 =
         0.02445    0.01509    0.00685    0.00511
AFIX  43
H3    2    0.421901    0.658705   -0.115239    11.00000   -1.20000
AFIX   0
C4    1    0.290993    0.475027   -0.204463    11.00000    0.01994    0.03234 =
         0.01822    0.01230    0.00667    0.00899
AFIX  43
H4    2    0.295040    0.470318   -0.274382    11.00000   -1.20000
AFIX   0
C5    1    0.209373    0.370318   -0.198024    11.00000    0.02064    0.02528 =
         0.01753    0.00690    0.00448    0.00714
AFIX  43
H5    2    0.157449    0.295540   -0.263587    11.00000   -1.20000
AFIX   0
C6    1    0.202712    0.373630   -0.096349    11.00000    0.01702    0.02127 =
         0.01955    0.00833    0.00513    0.00603
AFIX  43
H6    2    0.146521    0.301932   -0.092188    11.00000   -1.20000
AFIX   0
C7    1    0.279862    0.483849   -0.001182    11.00000    0.01277    0.02105 =
         0.01840    0.00960    0.00476    0.00661
C8    1    0.304058    0.522296    0.118349    11.00000    0.01309    0.01826 =
         0.01895    0.00684    0.00531    0.00580
C9    1    0.179877    0.337857    0.130630    11.00000    0.01643    0.01727 =
         0.01571    0.00563    0.00619    0.00441
AFIX  13
H9    2    0.216068    0.287059    0.071004    11.00000   -1.20000
AFIX   0
C10   1    0.002826    0.330497    0.079312    11.00000    0.01722    0.02202 =
         0.02112    0.00915    0.00503    0.00510
AFIX  23
H10A  2   -0.033134    0.382993    0.137354    11.00000   -1.20000
H10B  2   -0.017675    0.365186    0.019697    11.00000   -1.20000
AFIX   0
C11   1   -0.088979    0.192235    0.030490    11.00000    0.01593    0.02413 =
         0.02404    0.00831    0.00373    0.00243
AFIX  23
H11A  2   -0.203442    0.188978   -0.000760    11.00000   -1.20000
H11B  2   -0.058090    0.141108   -0.031034    11.00000   -1.20000
AFIX   0
C12   1   -0.056217    0.135037    0.119943    11.00000    0.01989    0.02425 =
         0.02752    0.00991    0.00836    0.00043
AFIX  23
H12A  2   -0.098680    0.179889    0.176888    11.00000   -1.20000
H12B  2   -0.111163    0.043832    0.085346    11.00000   -1.20000
AFIX   0
C13   1    0.120251    0.146232    0.176414    11.00000    0.02063    0.02250 =
         0.02546    0.01284    0.00792    0.00408
AFIX  23
H13A  2    0.159318    0.091026    0.121658    11.00000   -1.20000
H13B  2    0.137625    0.115301    0.238215    11.00000   -1.20000
AFIX   0
C14   1    0.214410    0.283861    0.222712    11.00000    0.01448    0.02074 =
         0.01840    0.00819    0.00646    0.00532
AFIX  13
H14   2    0.188553    0.338454    0.286559    11.00000   -1.20000
AFIX   0
C15   1    0.424840    0.345886    0.466011    11.00000    0.02257    0.02993 =
         0.02163    0.01323    0.01072    0.01068
C16   1    0.469598    0.311554    0.361316    11.00000    0.01936    0.01682 =
         0.01828    0.00765    0.00809    0.00526
C17   1    0.639717    0.317813    0.402919    11.00000    0.01791    0.01928 =
         0.01805    0.00791    0.00500    0.00503
C18   1    0.746278    0.295598    0.348949    11.00000    0.02165    0.02534 =
         0.01781    0.00939    0.00771    0.00789
AFIX  43
H18   2    0.711589    0.268145    0.269951    11.00000   -1.20000
AFIX   0
C19   1    0.904334    0.314444    0.413101    11.00000    0.01824    0.03075 =
         0.02493    0.01146    0.00860    0.00694
AFIX  43
H19   2    0.979184    0.300183    0.377922    11.00000   -1.20000
AFIX   0
C20   1    0.953817    0.354003    0.528359    11.00000    0.01790    0.03199 =
         0.02444    0.01000    0.00223    0.00611
AFIX  43
H20   2    1.062688    0.366391    0.570733    11.00000   -1.20000
AFIX   0
C21   1    0.848802    0.376096    0.583807    11.00000    0.02519    0.03331 =
         0.01550    0.00720    0.00349    0.00853
AFIX  43
H21   2    0.883543    0.402776    0.662751    11.00000   -1.20000
AFIX   0
C22   1    0.692011    0.357519    0.519006    11.00000    0.02220    0.02626 =
         0.01879    0.00820    0.00858    0.00849
O3    4    0.927604    0.941862    0.264395    11.00000    0.02699    0.03509 =
         0.03917    0.01755    0.00270    0.00160
N5    3    1.165645    0.993218    0.404576    11.00000    0.02656    0.02733 =
         0.02943    0.01045    0.00496    0.00367
C23   1    1.018822    1.004282    0.360698    11.00000    0.03197    0.02624 =
         0.03505    0.01567    0.01447    0.00668
AFIX  43
H23   2    0.980942    1.065468    0.407499    11.00000   -1.20000
AFIX   0
C24   1    1.234135    0.904026    0.338340    11.00000    0.03776    0.04475 =
         0.05280    0.01593    0.01583    0.01689
AFIX 137
H24A  2    1.153481    0.853675    0.264340    11.00000   -1.50000
H24B  2    1.273477    0.846713    0.375759    11.00000   -1.50000
H24C  2    1.321686    0.951476    0.330203    11.00000   -1.50000
AFIX   0
C25   1    1.267199    1.070256    0.519712    11.00000    0.04882    0.05287 =
         0.03248    0.01262   -0.00088   -0.00256
AFIX 137
H25A  2    1.212722    1.132616    0.553731    11.00000   -1.50000
H25B  2    1.365072    1.115327    0.521281    11.00000   -1.50000
H25C  2    1.292234    1.014735    0.561705    11.00000   -1.50000
AFIX   0
O4    4    0.622324    0.916391    0.124554    11.00000    0.02336    0.02334 =
         0.02721    0.00974    0.00409    0.00138
H4A   2    0.718144    0.932552    0.174201    11.00000   -1.50000
H4B   2    0.582966    0.980977    0.134950    11.00000   -1.50000
O5    4    0.535134    0.896035   -0.096794    11.00000    0.06456    0.03874 =
         0.03068    0.00711    0.02711    0.02089
H5A   2    0.578052    0.897645   -0.033487    11.00000   -1.50000
H5B   2    0.562069    0.839884   -0.143731    11.00000   -1.50000
HKLF 4
REM  sad
REM R1 =  0.0365 for   3665 Fo > 4sig(Fo)  and  0.0460 for all   4372 data
REM    336 parameters refined using      5 restraints
END
WGHT      0.0449      0.4677
REM Highest difference peak  0.247,  deepest hole -0.291,  1-sigma level  0.039
Q1    1   0.1990  0.3127  0.1812  11.00000  0.05    0.25
Q2    1   0.2803  0.4914  0.0588  11.00000  0.05    0.23
Q3    1   0.4500  0.3441  0.4114  11.00000  0.05    0.21
Q4    1   0.6264  0.9105  0.0560  11.00000  0.05    0.21
;
data_global
_journal_date_recd_electronic     2012-06-08
_journal_date_accepted     2012-06-11
_journal_name_full     'Acta Crystallographica, Section E'
_journal_year     2012
_journal_volume     68
_journal_issue      7
_journal_page_first     o2107
_journal_page_last     o2107
_journal_paper_category     QO
_journal_paper_doi     10.1107/S1600536812026335
_journal_coeditor_code     IS5155
_publ_contact_author_name     'Hamid Khaledi'
_publ_contact_author_address
;
Department of Chemistry, University of Malaya, 50603 Kuala Lumpur, Malaysia
;
_publ_contact_author_email     'hamid.khaledi@gmail.com'
_publ_contact_author_fax     '60-379674193'
_publ_contact_author_phone     '60-379674246'
_publ_section_title
;\
(3<i>Z</i>,3'<i>E</i>)-3,3'-[Cyclohexane-1,2-diylbis(azanylylidene)]\
bis(indolin-2-one) <i>N</i>,<i>N</i>-dimethylformamide monosolvate dihydrate
;
loop_
    _publ_author_name
    _publ_author_footnote
    _publ_author_address
    'Pezeshkpour, Shaghayegh' .
;
Department of Chemistry, University of Malaya, 50603 Kuala Lumpur, Malaysia
;
    'Khaledi, Hamid' .
;
Department of Chemistry, University of Malaya, 50603 Kuala Lumpur, Malaysia
;
    'Mohd Ali, Hapipah' .
;
Department of Chemistry, University of Malaya, 50603 Kuala Lumpur, Malaysia
;
