# Supplementary material for: (3Z,3′E)-3,3′-[Cyclo­hexane-1,2-diylbis(aza­nylyl­idene)]bis­(indolin-2-one) N,N-dimethyl­formamide monosolvate dihydrate
Source: Acta Crystallogr Sect E Struct Rep Online. 2012 Jun 16;68(Pt 7):o2107. doi: 10.1107/S1600536812026335 (PMC3393919; doi:10.1107/S1600536812026335)
Supplement: Supplementary file 2 [file e-68-o2107-Isup2.hkl]

# 
# h,k,l, Fc-squared, Fo-squared, sigma(Fo-squared) and status flag 
# 
data_I
_shelx_title ' sad' 
_shelx_refln_list_code          4 
_shelx_F_calc_maximum      137.38 
_exptl_crystal_F_000       512.00 
_reflns_d_resolution_high  0.8331 
 
loop_ 
 _symmetry_equiv_pos_as_xyz 
 'x, y, z' 
 '-x, -y, -z' 
 
_cell_length_a     9.1500 
_cell_length_b    11.3609 
_cell_length_c    13.6377 
_cell_angle_alpha 109.259 
_cell_angle_beta  108.431 
_cell_angle_gamma  95.310 
 
_shelx_F_squared_multiplier     1.000 
 
loop_ 
 _refln_index_h 
 _refln_index_k 
 _refln_index_l 
 _refln_F_squared_calc 
 _refln_F_squared_meas 
 _refln_F_squared_sigma 
 _refln_observed_status 
   1   0   0      677.87      646.24      8.96 o 
   2   0   0      339.24      338.94      5.85 o 
   3   0   0      296.21      296.34      5.85 o 
   4   0   0       15.46        5.85      1.46 o 
   5   0   0       45.67       52.36      1.89 o 
   6   0   0      289.47      264.24      4.61 o 
   7   0   0       65.89       67.22      2.63 o 
   8   0   0       37.51       42.95      4.48 o 
   9   0   0       40.52       35.58      3.20 o 
  10   0   0       18.72       15.83      2.77 o 
 -10   1   0       78.14       77.02      6.22 o 
  -9   1   0        4.72        0.37      2.38 o 
  -8   1   0       57.37       55.03      4.20 o 
  -7   1   0      160.89      152.24      7.04 o 
  -6   1   0        9.03       12.12      1.22 o 
  -5   1   0      112.48       95.43      2.23 o 
  -4   1   0      913.39     1025.86     11.10 o 
  -3   1   0     4795.62     4948.10     47.11 o 
  -2   1   0     3750.40     3772.04     80.80 o 
  -1   1   0     3597.47     3407.37     37.93 o 
   0   1   0     3909.81     3657.17     47.71 o 
   1   1   0     2480.21     2209.74     21.68 o 
   2   1   0     1180.23     1167.62     12.26 o 
   3   1   0      258.69      213.83      7.95 o 
   4   1   0       74.90       92.21      2.59 o 
   5   1   0      144.68      145.62      3.64 o 
   6   1   0       46.06       38.83      3.47 o 
   7   1   0      245.70      247.99      4.26 o 
   8   1   0       39.47       38.09      2.98 o 
   9   1   0       16.78       19.28      2.71 o 
 -10   2   0        0.31       -0.73      2.56 o 
  -9   2   0        0.77        0.55      2.19 o 
  -8   2   0       12.11       22.49      3.11 o 
  -7   2   0        0.39       -0.73      1.83 o 
  -6   2   0        2.53        1.88      0.80 o 
  -5   2   0      738.93      832.78      9.60 o 
  -4   2   0      237.07      245.60      3.66 o 
  -3   2   0    11258.88    11017.73    104.16 o 
  -2   2   0     9263.39     9049.55     87.18 o 
  -1   2   0     1457.27     1389.97     21.02 o 
   0   2   0      153.63      150.88      2.01 o 
   1   2   0       22.77       23.82      0.92 o 
   2   2   0       66.53       48.36      1.43 o 
   3   2   0     1052.39     1016.44     11.46 o 
   4   2   0       11.38       11.01      1.25 o 
   5   2   0       27.99       28.42      3.84 o 
   6   2   0      194.54      200.92      4.77 o 
   7   2   0      222.83      214.32      5.38 o 
   8   2   0        0.68        2.04      1.31 o 
   9   2   0      538.63      572.39     17.00 o 
 -10   3   0       14.10       12.98      3.29 o 
  -9   3   0        0.20       -0.18      2.19 o 
  -8   3   0       91.13       81.53      5.12 o 
  -7   3   0        0.10       -1.83      1.83 o 
  -6   3   0       90.76       92.06      3.84 o 
  -5   3   0     4614.00     4720.35     45.82 o 
  -4   3   0       30.47       50.36     10.33 o 
  -3   3   0       74.12       80.12      1.83 o 
  -2   3   0      850.29      855.38     12.98 o 
  -1   3   0       44.00       35.80      1.32 o 
   0   3   0    13229.76    12374.31    120.93 o 
   1   3   0      843.93      834.72     14.81 o 
   2   3   0      393.54      357.45      4.59 o 
   3   3   0       79.08       90.45      4.02 o 
   4   3   0       13.33       15.27      1.41 o 
   5   3   0      287.77      283.58      8.23 o 
   6   3   0      376.13      373.59      6.79 o 
   7   3   0       30.22       27.19      2.52 o 
   8   3   0       24.75       25.43      3.20 o 
   9   3   0      100.59      101.10      7.68 o 
 -10   4   0       60.59       61.79      5.48 o 
  -9   4   0       56.42       64.17      4.94 o 
  -8   4   0        2.40        0.55      2.38 o 
  -7   4   0      271.90      268.37      8.23 o 
  -6   4   0      230.65      237.47      7.31 o 
  -5   4   0      716.01      715.81      8.52 o 
  -4   4   0      388.87      369.46      8.23 o 
  -3   4   0      635.07      665.62     11.52 o 
  -2   4   0      279.59      297.43      5.48 o 
  -1   4   0      336.10      293.00      4.17 o 
   0   4   0     2481.73     2392.68     23.99 o 
   1   4   0      306.40      339.30      8.04 o 
   2   4   0      241.59      288.48      7.86 o 
   3   4   0       28.22       31.26      3.47 o 
   4   4   0      140.72      151.43      3.36 o 
   5   4   0       20.65       29.36      5.03 o 
   6   4   0      163.45      166.73      8.04 o 
   7   4   0       21.31       27.79      5.12 o 
   8   4   0       91.48       89.03      7.13 o 
 -10   5   0       65.88       45.15      5.12 o 
  -9   5   0       25.49       19.74      3.47 o 
  -8   5   0       33.84       40.22      4.39 o 
  -7   5   0      297.33      305.11      8.96 o 
  -6   5   0      722.34      746.79     14.81 o 
  -5   5   0      522.32      516.81     11.15 o 
  -4   5   0       35.41       33.09      2.74 o 
  -3   5   0      105.26      110.97      3.84 o 
  -2   5   0        0.08        3.39      0.96 o 
  -1   5   0     2492.10     2539.33     25.98 o 
   0   5   0     3376.18     3474.10     34.54 o 
   1   5   0      538.55      552.28     11.88 o 
   2   5   0       84.61       88.48      4.57 o 
   3   5   0      372.96      387.56     10.60 o 
   4   5   0     1252.46     1263.24     24.50 o 
   5   5   0       14.34        9.69      3.66 o 
   6   5   0       54.40       57.59      6.22 o 
   7   5   0        3.01        2.93      3.29 o 
   8   5   0      109.02      112.61      7.86 o 
 -10   6   0      279.61      217.00      9.32 o 
  -9   6   0      111.15       93.97      6.22 o 
  -8   6   0      421.95      419.56     11.52 o 
  -7   6   0      754.26      711.87     15.17 o 
  -6   6   0      193.89      187.75      6.76 o 
  -5   6   0        7.91        6.95      2.19 o 
  -4   6   0      142.00      149.54      5.12 o 
  -3   6   0        0.40        1.28      1.03 o 
  -2   6   0        3.25        2.27      0.91 o 
  -1   6   0      243.12      224.17      6.31 o 
   0   6   0     1266.76     1306.68     14.05 o 
   1   6   0      667.41      680.43     14.63 o 
   2   6   0       34.02       27.42      3.29 o 
   3   6   0       21.49       21.39      3.47 o 
   4   6   0       46.05       42.96      4.75 o 
   5   6   0      171.54      189.21      8.59 o 
   6   6   0       18.37       21.21      4.57 o 
   7   6   0      179.65      190.13      9.87 o 
  -9   7   0      194.11      161.61      7.50 o 
  -8   7   0      611.21      598.53     14.63 o 
  -7   7   0       17.03       15.36      3.11 o 
  -6   7   0       21.77       22.85      3.29 o 
  -5   7   0      234.51      237.11      7.13 o 
  -4   7   0       14.26       12.98      2.19 o 
  -3   7   0      553.75      546.46      7.99 o 
  -2   7   0      202.22      203.72      7.04 o 
  -1   7   0       20.56       18.50      1.74 o 
   0   7   0      143.76      137.66      6.03 o 
   1   7   0       43.44       27.24      3.47 o 
   2   7   0      153.65      152.10      6.76 o 
   3   7   0        0.58        4.02      2.74 o 
   4   7   0       83.66       81.90      5.85 o 
   5   7   0        0.01        0.91      2.93 o 
   6   7   0       99.84      102.74      7.50 o 
   7   7   0      100.68      111.52      7.86 o 
  -9   8   0       56.00       47.53      5.30 o 
  -8   8   0      261.20      238.94      8.78 o 
  -7   8   0       34.62       29.25      3.84 o 
  -6   8   0      453.76      459.41     11.33 o 
  -5   8   0        5.16        6.76      2.19 o 
  -4   8   0      214.08      224.68      6.76 o 
  -3   8   0       31.10       33.04      2.19 o 
  -2   8   0       20.99       16.24      1.66 o 
  -1   8   0       80.96       78.39      2.52 o 
   0   8   0        4.40        7.50      2.38 o 
   1   8   0      347.12      342.23     10.42 o 
   2   8   0      319.49      311.15     10.24 o 
   3   8   0       79.67       64.53      5.48 o 
   4   8   0       14.57       18.28      4.02 o 
   5   8   0       39.12       36.01      5.30 o 
   6   8   0        7.37       16.27      4.39 o 
  -8   9   0       26.13       24.31      3.84 o 
  -7   9   0       54.30       57.40      4.94 o 
  -6   9   0       78.00       76.23      4.94 o 
  -5   9   0       29.01       30.53      3.47 o 
  -4   9   0       22.25       19.09      2.11 o 
  -3   9   0       37.39       35.65      2.40 o 
  -2   9   0      120.50      114.81      6.03 o 
  -1   9   0      234.07      245.52      8.59 o 
   0   9   0        0.24        1.10      2.38 o 
   1   9   0       87.21       74.04      5.67 o 
   2   9   0       40.57       39.12      4.75 o 
   3   9   0       75.79       56.49      5.67 o 
   4   9   0        0.63        0.55      2.93 o 
   5   9   0       18.46       25.59      4.94 o 
  -8  10   0      141.85      140.40      7.31 o 
  -7  10   0       42.48       34.00      4.20 o 
  -6  10   0      298.66      311.70      9.32 o 
  -5  10   0       57.65       61.24      4.57 o 
  -4  10   0       27.91       31.34      4.20 o 
  -3  10   0        0.04       -1.10      2.19 o 
  -2  10   0       40.77       32.18      4.20 o 
  -1  10   0      584.63      575.13     14.81 o 
   0  10   0       72.95       75.14      5.48 o 
   1  10   0       26.72       29.43      4.20 o 
   2  10   0       32.53       54.48      5.67 o 
   3  10   0       11.81       21.75      4.20 o 
   4  10   0        6.16        7.86      4.02 o 
  -7  11   0        6.25        9.32      3.11 o 
  -6  11   0       18.88       21.57      3.47 o 
  -4  11   0       70.69       63.25      5.12 o 
  -3  11   0      155.37      170.20      7.86 o 
  -2  11   0      181.42      170.56      7.86 o 
  -1  11   0       11.57       10.05      3.11 o 
   0  11   0       57.65       53.02      5.48 o 
   1  11   0        0.86        4.57      2.93 o 
   2  11   0        0.62        1.10      2.74 o 
   3  11   0        0.00       -2.93      2.93 o 
  -4  12   0      142.20      138.57      7.50 o 
  -3  12   0      152.48      149.18      7.68 o 
  -2  12   0        1.87        3.11      2.74 o 
  -1  12   0        9.08       13.53      3.47 o 
   0  12   0        0.36        1.10      2.56 o 
   1  12   0        0.04        1.83      2.93 o 
   1 -13   1        0.06        0.55      2.38 o 
   2 -13   1        1.36        4.20      3.11 o 
   3 -13   1        0.03        2.38      2.93 o 
  -2 -12   1       86.93      103.84      7.13 o 
  -1 -12   1        9.46       13.53      3.47 o 
   0 -12   1        0.63        2.56      2.74 o 
   1 -12   1       23.18       26.33      4.20 o 
   2 -12   1      116.50      110.24      6.58 o 
   3 -12   1      127.30      141.68      7.50 o 
   4 -12   1       71.90       68.55      5.48 o 
  -3 -11   1       46.70       47.71      5.85 o 
  -2 -11   1        5.30        6.76      3.11 o 
  -1 -11   1       32.48       44.61      5.12 o 
   0 -11   1       40.37       34.19      4.39 o 
   1 -11   1        8.66        6.40      2.93 o 
   2 -11   1        0.01        1.28      2.56 o 
   3 -11   1      144.61      144.79      7.13 o 
   4 -11   1       48.95       52.65      5.12 o 
   5 -11   1        0.04        4.94      2.38 o 
   6 -11   1      382.14      440.58     12.07 o 
   7 -11   1      339.28      381.90     11.52 o 
  -5 -10   1       17.63       10.42      4.20 o 
  -4 -10   1       57.24       57.59      6.22 o 
  -3 -10   1       74.11       58.87      5.85 o 
  -2 -10   1        0.13        2.01      2.56 o 
  -1 -10   1        3.70       -1.83      2.38 o 
   0 -10   1      465.20      429.43     12.43 o 
   1 -10   1      332.63      331.81     10.60 o 
   2 -10   1      105.49       98.35      5.85 o 
   3 -10   1       25.02       26.33      2.33 o 
   4 -10   1       38.47       41.27      5.30 o 
   5 -10   1      463.04      484.45     11.70 o 
   6 -10   1        0.01       -1.65      2.38 o 
   7 -10   1       60.33       59.96      5.30 o 
   8 -10   1      148.63      156.31      7.86 o 
  -6  -9   1        2.54       12.07      4.02 o 
  -5  -9   1       14.72       21.39      4.57 o 
  -4  -9   1       14.47       10.05      3.66 o 
  -3  -9   1       21.71       22.49      4.02 o 
  -2  -9   1      260.82      282.26      9.87 o 
  -1  -9   1        2.85        4.02      2.74 o 
   0  -9   1      174.07      175.13      7.31 o 
   1  -9   1       46.14       37.29      4.02 o 
   2  -9   1       43.78       44.28      2.50 o 
   3  -9   1        1.82       -0.37      2.56 o 
   4  -9   1       17.59       11.15      2.38 o 
   5  -9   1        0.12       -1.83      1.83 o 
   6  -9   1      122.98      121.75      6.03 o 
   7  -9   1       71.36       74.04      5.12 o 
   8  -9   1        0.23        2.38      2.93 o 
  -6  -8   1        0.20        0.73      3.11 o 
  -5  -8   1       74.03       70.38      6.76 o 
  -4  -8   1      151.17      170.02      8.23 o 
  -3  -8   1      420.11      429.61     12.43 o 
  -2  -8   1      306.77      282.99      9.51 o 
  -1  -8   1       86.73       88.30      5.30 o 
   0  -8   1       40.56       45.52      4.20 o 
   1  -8   1      291.90      303.95      5.11 o 
   2  -8   1      350.03      346.57      7.31 o 
   3  -8   1        1.04        0.18      1.14 o 
   4  -8   1      154.76      154.66      5.67 o 
   5  -8   1        5.69        4.57      2.38 o 
   6  -8   1      258.32      251.73      8.23 o 
   7  -8   1      235.59      247.35      8.59 o 
   8  -8   1      127.13      151.00      7.50 o 
   9  -8   1      281.12      282.63     10.24 o 
  -7  -7   1        3.49        2.19      3.84 o 
  -6  -7   1       37.87       46.80      5.67 o 
  -5  -7   1       74.51       72.76      6.03 o 
  -4  -7   1      266.10      258.50      9.69 o 
  -3  -7   1      276.59      264.71      9.14 o 
  -2  -7   1        4.71        9.69      2.74 o 
  -1  -7   1       99.57       95.43      5.30 o 
   0  -7   1      200.60      211.33      6.95 o 
   1  -7   1      257.61      250.85      7.13 o 
   2  -7   1        0.00       -0.37      0.91 o 
   3  -7   1      435.18      416.86      6.61 o 
   4  -7   1      729.05      785.55     14.63 o 
   5  -7   1      196.45      210.78      6.95 o 
   6  -7   1        0.62        0.73      2.19 o 
   7  -7   1       42.04       32.54      3.84 o 
   8  -7   1       71.70       53.75      5.12 o 
   9  -7   1      212.17      185.19      8.23 o 
  -8  -6   1       11.00        7.50      4.39 o 
  -7  -6   1       42.82       48.08      6.03 o 
  -6  -6   1        5.16        9.87      3.84 o 
  -5  -6   1       97.41       93.78      6.40 o 
  -4  -6   1      494.15      463.25     12.80 o 
  -3  -6   1        2.18        0.73      2.19 o 
  -2  -6   1        2.65        2.19      1.83 o 
  -1  -6   1      425.52      458.86     10.97 o 
   0  -6   1     2638.03     2542.38     40.40 o 
   1  -6   1       87.07       88.64      2.50 o 
   2  -6   1        8.76       12.02      1.27 o 
   3  -6   1       25.86       32.59      3.66 o 
   4  -6   1        3.09        4.39      1.83 o 
   5  -6   1       10.18       14.26      2.38 o 
   6  -6   1        0.27        3.29      2.19 o 
   7  -6   1     1269.07     1187.00     21.94 o 
   8  -6   1      174.71      162.70      7.31 o 
   9  -6   1        0.62       -0.55      2.38 o 
  -8  -5   1      186.96      196.89     10.24 o 
  -7  -5   1      239.07      258.86     10.97 o 
  -6  -5   1       13.40       14.81      4.20 o 
  -5  -5   1       60.64       63.25      5.85 o 
  -4  -5   1      255.60      262.40      4.34 o 
  -3  -5   1        4.71       10.24      2.38 o 
  -2  -5   1        0.19       -1.28      1.65 o 
  -1  -5   1      119.35      155.03      5.48 o 
   0  -5   1     1103.02     1062.69     18.65 o 
   1  -5   1        4.19        4.95      0.88 o 
   2  -5   1     3209.58     3107.06     31.61 o 
   3  -5   1       12.10        6.58      1.46 o 
   4  -5   1      652.94      675.10      8.43 o 
   5  -5   1     1190.41     1212.05     14.63 o 
   6  -5   1      212.36      206.21      6.95 o 
   7  -5   1      942.59      903.46     17.92 o 
   8  -5   1      129.41      116.63      6.03 o 
   9  -5   1        0.02       -0.73      2.38 o 
  10  -5   1        1.56       -1.83      2.93 o 
  -9  -4   1        4.91        2.01      3.84 o 
  -8  -4   1        0.85        1.46      3.47 o 
  -7  -4   1      356.15      374.40     12.61 o 
  -6  -4   1        0.16        1.51      1.32 o 
  -5  -4   1        0.70        0.50      1.19 o 
  -4  -4   1       42.00       32.13      1.76 o 
  -3  -4   1       25.57       29.49      1.46 o 
  -2  -4   1     2287.09     2336.71     37.11 o 
  -1  -4   1      503.84      483.54      9.87 o 
   0  -4   1        0.00        0.35      0.73 o 
   1  -4   1       44.41       49.49      1.58 o 
   2  -4   1      250.63      241.84      3.12 o 
   3  -4   1      791.39      786.59      9.10 o 
   4  -4   1     1184.42     1243.21     13.54 o 
   5  -4   1     1644.66     1736.52     18.45 o 
   6  -4   1       24.53       31.21      2.56 o 
   7  -4   1      197.09      187.57      7.13 o 
   8  -4   1      248.89      263.07      8.96 o 
   9  -4   1       15.68       16.82      3.47 o 
  10  -4   1        8.11        5.85      3.11 o 
  -9  -3   1      118.87      125.78      8.23 o 
  -8  -3   1      102.62      113.34      7.31 o 
  -7  -3   1       93.42       78.20      3.84 o 
  -6  -3   1      414.15      423.57      7.23 o 
  -5  -3   1      393.51      404.10      6.46 o 
  -4  -3   1       12.89        8.32      1.13 o 
  -3  -3   1      186.57      170.39      6.49 o 
  -2  -3   1      177.33      178.94      3.38 o 
  -1  -3   1      461.09      408.53      4.70 o 
   0  -3   1    18872.18    18132.46    177.29 o 
   1  -3   1       53.91       49.80      1.22 o 
   2  -3   1     3917.43     3950.86     53.47 o 
   3  -3   1     1470.87     1570.13     16.15 o 
   4  -3   1        3.23        2.33      0.78 o 
   5  -3   1     1021.68     1033.33     17.92 o 
   6  -3   1       22.06       25.45      1.69 o 
   7  -3   1       31.43       35.10      3.66 o 
   8  -3   1        3.39       -0.73      2.19 o 
   9  -3   1       75.45       87.75      5.85 o 
  10  -3   1        0.12       -2.01      2.74 o 
  -9  -2   1        2.84        2.59      1.90 o 
  -8  -2   1        4.02        5.55      1.88 o 
  -7  -2   1      205.05      196.31     15.45 o 
  -6  -2   1        9.69       10.92      1.72 o 
  -5  -2   1      344.40      352.78      5.93 o 
  -4  -2   1      635.01      657.97      8.43 o 
  -3  -2   1     2008.56     1931.26     32.72 o 
  -2  -2   1     6960.11     6517.83    125.87 o 
  -1  -2   1     1194.00     1106.14     11.24 o 
   0  -2   1      192.50      170.43      2.93 o 
   1  -2   1     2261.66     2152.98     17.42 o 
   2  -2   1     7788.61     7568.92    130.80 o 
   3  -2   1     1889.22     1879.15     18.87 o 
   4  -2   1      876.43      920.49     10.32 o 
   5  -2   1      560.78      653.58      8.15 o 
   6  -2   1       19.86       23.38      2.10 o 
   7  -2   1       12.49       14.99      2.74 o 
   8  -2   1      137.81      119.38      5.85 o 
   9  -2   1        0.30        2.56      2.56 o 
  10  -2   1        0.61        4.30      2.27 o 
 -10  -1   1        1.51        2.69      3.93 o 
  -9  -1   1        1.21       -0.15      2.01 o 
  -8  -1   1       11.28        9.00      3.20 o 
  -7  -1   1      110.95       98.43      3.85 o 
  -6  -1   1       56.13       50.54      2.74 o 
  -5  -1   1      357.58      374.04      7.86 o 
  -4  -1   1      324.39      306.94      6.40 o 
  -3  -1   1      238.58      237.11      4.94 o 
  -2  -1   1     1381.84     1255.92     17.37 o 
  -1  -1   1      348.12      338.20      3.82 o 
   1  -1   1      734.65      695.70      8.23 o 
   2  -1   1     2951.92     2752.32     26.56 o 
   3  -1   1       38.59       35.71      1.40 o 
   4  -1   1      361.90      355.40      6.86 o 
   5  -1   1      125.33      142.78      2.99 o 
   6  -1   1        0.17        1.26      1.05 o 
   7  -1   1       48.67       48.39      2.33 o 
   8  -1   1       56.23       41.68      4.02 o 
   9  -1   1        2.07        1.54      2.02 o 
  10  -1   1       31.75       27.13      4.02 o 
 -10   0   1      219.27      241.87      6.81 o 
  -9   0   1        5.95        4.19      1.96 o 
  -8   0   1      194.49      186.10      6.76 o 
  -7   0   1       14.92       17.03      2.29 o 
  -6   0   1      449.35      439.90      6.19 o 
  -5   0   1      551.37      586.65     10.97 o 
  -4   0   1     4057.59     4132.67     55.94 o 
  -3   0   1      189.86      202.19      4.57 o 
  -2   0   1       80.42       85.37      2.38 o 
  -1   0   1      461.43      425.37      3.52 o 
   1   0   1     1158.38     1100.06     21.09 o 
   2   0   1      708.89      688.76      7.50 o 
   3   0   1       49.09       39.90      1.54 o 
   4   0   1     1193.16     1292.03     18.46 o 
   5   0   1       26.26       31.09      4.39 o 
   6   0   1      353.89      348.83      4.95 o 
   7   0   1      366.76      370.47      5.46 o 
   8   0   1        6.84        7.79      2.10 o 
   9   0   1       12.38       12.87      2.57 o 
 -10   1   1        5.25        1.83      2.74 o 
  -9   1   1      218.13      213.89      8.04 o 
  -8   1   1      648.55      627.60     13.71 o 
  -7   1   1      143.71      151.19      5.85 o 
  -6   1   1       68.82       70.70      2.05 o 
  -5   1   1      637.32      697.68      8.12 o 
  -4   1   1     1514.64     1584.07     33.18 o 
  -3   1   1     3899.34     3802.59     52.38 o 
  -2   1   1     9754.39     9171.91    123.22 o 
  -1   1   1      201.71      193.42      3.47 o 
   0   1   1     1364.98     1286.82     19.20 o 
   1   1   1     2585.06     2460.48     36.38 o 
   2   1   1      264.79      291.70      4.13 o 
   3   1   1       68.34       63.58      2.10 o 
   4   1   1       13.12       11.96      1.35 o 
   5   1   1       64.72       62.76      2.63 o 
   6   1   1      255.68      266.48      4.75 o 
   7   1   1        5.56       10.44      1.49 o 
   8   1   1       61.69       59.52      3.62 o 
   9   1   1       13.46       17.18      6.86 o 
 -10   2   1        1.32       -1.65      2.38 o 
  -9   2   1        0.53        1.28      2.19 o 
  -8   2   1      360.71      339.30      9.51 o 
  -7   2   1      393.55      367.27      9.51 o 
  -6   2   1      195.85      196.99      3.27 o 
  -5   2   1      799.29      809.27      8.96 o 
  -4   2   1       65.76       91.22      3.47 o 
  -3   2   1     1104.43     1097.79     16.64 o 
  -2   2   1     5600.60     5611.26     73.86 o 
  -1   2   1     4974.92     4646.37     61.79 o 
   0   2   1      523.09      559.73      6.15 o 
   1   2   1      127.66      127.60      4.02 o 
   2   2   1       10.24        1.83      1.65 o 
   3   2   1     3264.50     3354.01     33.92 o 
   4   2   1        3.30        2.56      1.65 o 
   5   2   1        0.06        0.89      2.19 o 
   6   2   1       27.45       31.45      3.66 o 
   7   2   1        2.93        0.45      1.26 o 
   8   2   1       45.55       38.42      2.40 o 
   9   2   1      234.94      252.46     11.15 o 
 -10   3   1      118.44      128.88      6.95 o 
  -9   3   1        0.84        3.84      2.38 o 
  -8   3   1      414.00      390.85     10.60 o 
  -7   3   1       36.34       33.82      3.47 o 
  -6   3   1       51.38       47.53      3.47 o 
  -5   3   1     3555.37     3799.58     53.20 o 
  -4   3   1     2605.88     2712.03     38.39 o 
  -3   3   1      621.49      632.72     10.79 o 
  -2   3   1     1559.75     1504.64     15.90 o 
  -1   3   1      435.11      448.92      5.53 o 
   0   3   1     2263.46     2267.54     22.62 o 
   1   3   1        5.91       12.98      1.83 o 
   2   3   1       96.56       77.70      3.84 o 
   3   3   1      836.47      899.44     17.37 o 
   4   3   1      688.50      709.75      9.35 o 
   5   3   1      729.29      729.68     21.39 o 
   6   3   1        7.27       10.34      1.74 o 
   7   3   1      779.55      771.84     18.83 o 
   8   3   1       10.66        9.90      2.30 o 
   9   3   1      103.14      103.84      7.86 o 
 -10   4   1      148.19      175.68      7.86 o 
  -9   4   1        5.46        4.39      2.74 o 
  -8   4   1      938.85      920.83     18.46 o 
  -7   4   1      477.80      460.87     11.15 o 
  -6   4   1      151.61      176.60      6.22 o 
  -5   4   1     1407.10     1541.30     24.31 o 
  -4   4   1       23.31       32.54      2.56 o 
  -3   4   1      790.48      854.83     13.89 o 
  -2   4   1       44.43       62.85      2.02 o 
  -1   4   1      132.15      176.54      2.98 o 
   0   4   1       47.92       42.70      1.55 o 
   1   4   1     1115.46     1130.88     19.74 o 
   2   4   1       54.58       50.82      3.66 o 
   3   4   1        1.07        2.38      2.01 o 
   4   4   1       63.33       88.30      5.85 o 
   5   4   1       77.67       85.01      6.40 o 
   6   4   1     1928.92     1970.72     36.56 o 
   7   4   1       78.85       82.45      6.76 o 
   8   4   1       22.36       25.01      2.91 o 
 -10   5   1       40.91       38.76      4.75 o 
  -9   5   1       28.32       25.78      3.84 o 
  -8   5   1      412.93      376.41     10.60 o 
  -7   5   1     1023.42     1042.03     19.56 o 
  -6   5   1       64.54       65.08      4.02 o 
  -5   5   1      591.62      603.47     12.07 o 
  -4   5   1      181.05      151.92      4.94 o 
  -3   5   1       47.72       55.09      2.19 o 
  -2   5   1       67.67       77.04      2.28 o 
  -1   5   1       19.43       23.62      1.35 o 
   0   5   1       13.24       16.88      1.13 o 
   1   5   1      764.10      867.45     16.82 o 
   2   5   1       27.71       30.90      3.29 o 
   3   5   1        8.53        7.13      2.74 o 
   4   5   1      479.65      495.97     13.35 o 
   5   5   1      285.01      245.70      9.51 o 
   6   5   1        1.05       -1.28      3.29 o 
   7   5   1       79.69       85.19      7.68 o 
   8   5   1       54.36       59.60      6.95 o 
 -10   6   1       91.88       83.00      6.22 o 
  -9   6   1       40.68       51.74      5.12 o 
  -8   6   1      300.88      318.28      9.87 o 
  -7   6   1      177.99      175.68      7.13 o 
  -6   6   1       67.86       76.78      4.39 o 
  -5   6   1        6.81        7.13      2.01 o 
  -4   6   1       11.57       11.15      2.01 o 
  -3   6   1        0.26        1.60      1.09 o 
  -2   6   1      158.47      164.08      3.47 o 
  -1   6   1     1019.58     1071.50     15.54 o 
   0   6   1      264.48      267.44      3.95 o 
   1   6   1      223.33      224.13      7.50 o 
   2   6   1      100.39      108.23      5.48 o 
   3   6   1      425.17      424.49     11.88 o 
   4   6   1      302.77      303.65     10.42 o 
   5   6   1       51.60       55.39      5.67 o 
   6   6   1      257.28      253.20     10.79 o 
   7   6   1      155.27      174.04      9.32 o 
  -9   7   1       22.47       18.46      3.66 o 
  -8   7   1      381.01      351.55     10.60 o 
  -7   7   1        1.99        2.38      2.38 o 
  -6   7   1       85.69       89.76      5.12 o 
  -5   7   1      474.37      470.38     10.60 o 
  -4   7   1       10.17        8.78      2.01 o 
  -3   7   1      295.23      294.54      7.22 o 
  -2   7   1      280.51      283.26      5.03 o 
  -1   7   1        6.79        8.38      1.11 o 
   0   7   1       59.16       55.03      4.02 o 
   1   7   1      169.80      152.47      6.58 o 
   2   7   1        4.82        6.76      2.93 o 
   3   7   1      113.30       99.82      6.03 o 
   4   7   1      118.58      125.23      7.31 o 
   5   7   1        1.34        1.65      3.11 o 
   6   7   1      150.02      150.27      8.59 o 
  -9   8   1       16.15       17.55      3.84 o 
  -8   8   1        1.10        2.38      2.74 o 
  -7   8   1       86.48       89.94      5.48 o 
  -6   8   1      134.61      131.08      6.03 o 
  -5   8   1      281.56      289.58      8.04 o 
  -4   8   1      470.10      465.62     10.24 o 
  -3   8   1       36.74       38.79      2.42 o 
  -2   8   1       98.90       83.81      2.84 o 
  -1   8   1        1.64        2.38      2.19 o 
   0   8   1      180.00      177.88      7.31 o 
   1   8   1        0.03        0.55      2.56 o 
   2   8   1       32.32       42.23      4.94 o 
   3   8   1      157.92      157.58      7.86 o 
   4   8   1       92.91      100.18      6.95 o 
   5   8   1       77.39       85.56      6.58 o 
   6   8   1       98.38      105.12      7.50 o 
  -8   9   1        7.87        5.67      2.93 o 
  -7   9   1       46.82       42.23      4.39 o 
  -6   9   1       14.55       10.79      2.74 o 
  -5   9   1       80.08       78.43      4.57 o 
  -4   9   1        4.21        4.35      1.54 o 
  -3   9   1      100.78       95.33      3.34 o 
  -2   9   1      186.41      169.28      7.31 o 
  -1   9   1       25.22       32.54      4.20 o 
   0   9   1        9.94        4.94      2.56 o 
   1   9   1      301.30      300.91     10.24 o 
   2   9   1       18.62       23.40      4.02 o 
   3   9   1        3.06       11.70      3.84 o 
   4   9   1       20.69       20.84      4.39 o 
   5   9   1        0.66        0.37      3.29 o 
  -8  10   1       60.41       68.19      5.67 o 
  -7  10   1       77.72       78.98      5.48 o 
  -6  10   1       77.97       65.81      4.75 o 
  -5  10   1        1.17       -1.83      2.01 o 
  -4  10   1        1.44        3.47      2.38 o 
  -3  10   1       78.85       80.62      5.48 o 
  -2  10   1       43.07       46.25      4.94 o 
  -1  10   1      377.50      354.11     11.52 o 
   0  10   1       72.97       83.55      5.67 o 
   1  10   1        0.00        2.38      2.56 o 
   2  10   1      109.28      126.32      7.50 o 
   3  10   1       49.42       64.53      6.58 o 
   4  10   1       20.78       19.74      4.57 o 
  -7  11   1       50.15       52.10      4.94 o 
  -6  11   1       13.79        6.22      2.74 o 
  -4  11   1       13.98        9.69      3.11 o 
  -3  11   1       97.95      101.10      6.22 o 
  -2  11   1       85.26       83.55      6.03 o 
  -1  11   1      138.84      134.73      7.50 o 
   0  11   1       74.95       85.74      6.03 o 
   1  11   1       79.79       69.29      6.40 o 
   2  11   1        0.01        0.55      3.11 o 
  -4  12   1       71.55       74.40      5.67 o 
  -3  12   1        9.14        6.76      3.11 o 
  -2  12   1       74.33       60.88      6.03 o 
  -1  12   1       11.42        6.40      3.29 o 
   0  12   1       22.88       24.86      4.39 o 
   0 -13   2       17.91       13.35      3.84 o 
   1 -13   2        1.95       -2.38      2.38 o 
   2 -13   2        5.68        6.40      3.29 o 
   3 -13   2       80.70       89.21      6.22 o 
   4 -13   2       26.34       22.49      4.02 o 
  -2 -12   2       28.99       24.50      4.39 o 
  -1 -12   2      108.68       97.26      6.40 o 
   0 -12   2      327.22      312.98     11.15 o 
   1 -12   2       49.23       52.83      5.67 o 
   2 -12   2      181.07      182.45      8.23 o 
   3 -12   2       25.08       27.42      4.20 o 
   4 -12   2       31.87       33.64      4.39 o 
   6 -12   2       11.30       10.05      3.29 o 
  -4 -11   2       23.19       23.95      4.75 o 
  -3 -11   2       51.56       59.41      6.03 o 
  -2 -11   2        5.13        6.40      2.93 o 
  -1 -11   2        0.90        3.66      2.74 o 
   0 -11   2       90.66       80.99      5.85 o 
   1 -11   2       35.20       36.01      4.57 o 
   2 -11   2      229.95      234.18      8.78 o 
   3 -11   2        2.31        2.74      2.56 o 
   4 -11   2       24.62       30.53      3.47 o 
   5 -11   2      118.48      112.06      5.85 o 
   6 -11   2        0.03        3.11      2.74 o 
   7 -11   2       36.75       25.23      4.20 o 
  -5 -10   2       53.28       53.56      6.22 o 
  -4 -10   2       31.20       38.39      5.12 o 
  -3 -10   2        0.16        3.84      2.93 o 
  -2 -10   2       70.06       73.67      5.48 o 
  -1 -10   2        0.30        1.28      2.38 o 
   0 -10   2       19.35       24.31      3.84 o 
   1 -10   2      286.58      270.75      9.32 o 
   2 -10   2        0.74       -0.37      2.38 o 
   3 -10   2        5.22        2.06      1.48 o 
   4 -10   2      112.91      119.74      5.48 o 
   5 -10   2       15.15       18.83      3.11 o 
   6 -10   2      163.26      165.08      6.95 o 
   7 -10   2      114.72      113.53      6.40 o 
   8 -10   2       41.36       38.94      4.94 o 
  -6  -9   2       52.93       61.24      6.95 o 
  -5  -9   2        0.54        3.29      3.11 o 
  -4  -9   2       88.42       92.87      6.58 o 
  -3  -9   2       39.41       20.48      3.84 o 
  -2  -9   2      192.92      188.66      8.23 o 
  -1  -9   2       10.32       12.80      3.11 o 
   0  -9   2      884.65      836.00     17.92 o 
   1  -9   2       36.74       46.43      4.02 o 
   2  -9   2      174.92      179.32      4.35 o 
   3  -9   2        0.06        0.92      1.74 o 
   4  -9   2        2.96        5.85      2.38 o 
   5  -9   2        5.32        5.67      2.56 o 
   6  -9   2        9.25       11.88      3.11 o 
   7  -9   2       28.90       33.09      4.39 o 
   8  -9   2        2.73        4.75      3.11 o 
  -7  -8   2      137.71      143.14      8.78 o 
  -6  -8   2        0.22        3.66      3.29 o 
  -5  -8   2      122.45      108.04      6.95 o 
  -4  -8   2      184.97      174.95      8.04 o 
  -3  -8   2       74.31       82.63      5.67 o 
  -2  -8   2      220.51      216.82      8.23 o 
  -1  -8   2      226.90      206.21      7.50 o 
   0  -8   2      128.69      134.00      5.85 o 
   1  -8   2        4.56        8.04      2.19 o 
   2  -8   2      347.08      348.87      6.01 o 
   3  -8   2       18.25       15.43      2.93 o 
   4  -8   2      327.66      330.89      8.78 o 
   5  -8   2       45.01       43.69      4.02 o 
   6  -8   2        0.88        1.28      2.19 o 
   7  -8   2      169.54      159.23      7.13 o 
   8  -8   2       11.50       13.71      3.47 o 
   9  -8   2      114.43       94.88      6.58 o 
  -7  -7   2      300.53      332.90     12.80 o 
  -6  -7   2        3.76       10.24      3.66 o 
  -5  -7   2      245.24      216.45      9.14 o 
  -4  -7   2       11.66       15.36      3.66 o 
  -3  -7   2        6.77       10.24      3.11 o 
  -2  -7   2       10.92       12.61      2.93 o 
  -1  -7   2     1654.39     1622.83     28.34 o 
   0  -7   2     2743.87     2723.18     43.51 o 
   1  -7   2      321.81      336.22      6.03 o 
   2  -7   2      341.16      356.32     13.25 o 
   3  -7   2        2.40        3.93      1.29 o 
   4  -7   2       25.67       25.96      2.93 o 
   5  -7   2        1.43       -0.91      2.01 o 
   6  -7   2      188.38      191.95      7.31 o 
   7  -7   2       21.33       24.31      3.66 o 
   8  -7   2      222.28      233.09      9.14 o 
   9  -7   2        0.17        0.73      2.93 o 
  -8  -6   2      163.57      182.45      9.69 o 
  -7  -6   2       24.63       26.69      5.12 o 
  -6  -6   2        1.30        0.18      2.93 o 
  -5  -6   2      178.69      198.35      8.78 o 
  -4  -6   2       20.59       18.46      3.66 o 
  -3  -6   2      592.35      563.61     13.53 o 
  -2  -6   2        0.62        1.10      1.83 o 
  -1  -6   2      294.27      283.54      7.86 o 
   0  -6   2     1032.18      982.07     17.92 o 
   1  -6   2      209.38      232.97      4.08 o 
   2  -6   2      299.88      301.62      5.02 o 
   3  -6   2       43.64       52.45      3.47 o 
   4  -6   2       43.89       48.60      2.19 o 
   5  -6   2       96.33       99.39      3.03 o 
   6  -6   2      118.98      110.78      5.85 o 
   7  -6   2      301.76      307.13      9.51 o 
   8  -6   2       13.66       14.63      3.29 o 
   9  -6   2        6.77        2.56      2.74 o 
  -9  -5   2        0.16       -1.65      3.84 o 
  -8  -5   2        3.94        1.83      3.47 o 
  -7  -5   2      339.56      335.46     12.07 o 
  -6  -5   2       14.79       17.73      4.20 o 
  -5  -5   2       20.70       23.03      4.02 o 
  -4  -5   2       17.79       18.89      1.74 o 
  -3  -5   2      246.93      218.19      3.40 o 
  -2  -5   2      971.50      987.72     10.82 o 
  -1  -5   2     3208.17     3329.57     50.82 o 
   0  -5   2      650.69      706.21     13.16 o 
   1  -5   2       86.68       76.33      2.19 o 
   2  -5   2        1.02        4.10      0.77 o 
   3  -5   2        0.80        3.00      0.88 o 
   4  -5   2      484.94      454.65      6.67 o 
   5  -5   2       99.92      109.45      4.30 o 
   6  -5   2      324.59      320.08      5.49 o 
   7  -5   2       11.78       15.54      3.11 o 
   8  -5   2        0.08        0.73      2.38 o 
   9  -5   2       16.23       22.12      4.02 o 
  -9  -4   2        8.18       10.79      4.57 o 
  -8  -4   2       62.07       56.49      6.22 o 
  -7  -4   2        1.25       -2.56      3.29 o 
  -6  -4   2     1200.07     1181.77     14.76 o 
  -5  -4   2       10.89       13.41      1.47 o 
  -4  -4   2      549.94      563.79      7.47 o 
  -3  -4   2      871.03      973.59     17.73 o 
  -2  -4   2      119.36      134.58      2.27 o 
  -1  -4   2     4204.50     4263.75     63.25 o 
   0  -4   2     9996.77     9734.79    142.05 o 
   1  -4   2     1321.88     1239.34     12.05 o 
   2  -4   2      811.28      759.20      8.85 o 
   3  -4   2      842.84      874.72     10.14 o 
   4  -4   2       39.33       54.01      3.29 o 
   5  -4   2       15.74       15.60      1.38 o 
   6  -4   2       32.56       32.78      1.99 o 
   7  -4   2        1.15        3.66      2.38 o 
   8  -4   2        2.38        2.01      2.56 o 
   9  -4   2       46.88       55.03      5.30 o 
  -9  -3   2        3.29       -1.10      3.47 o 
  -8  -3   2       16.02       17.28      2.27 o 
  -7  -3   2      218.65      221.20      5.39 o 
  -6  -3   2      106.54      108.36      5.39 o 
  -5  -3   2      192.35      220.27      4.36 o 
  -4  -3   2      557.67      524.44      7.15 o 
  -3  -3   2      712.19      802.55     10.33 o 
  -2  -3   2       31.03       23.33      1.13 o 
  -1  -3   2      162.62      143.51      4.20 o 
   0  -3   2     5962.21     5789.32     83.18 o 
   1  -3   2       63.92       56.25      1.33 o 
   2  -3   2       20.10       26.40      1.35 o 
   3  -3   2      310.23      309.82      4.55 o 
   4  -3   2      162.30      194.62      3.56 o 
   5  -3   2      448.91      463.87      6.66 o 
   6  -3   2       63.61       64.78      2.54 o 
   7  -3   2      593.15      585.37     13.35 o 
   8  -3   2       14.75       20.66      3.47 o 
   9  -3   2        0.48        4.75      2.93 o 
 -10  -2   2        1.72        8.04      4.39 o 
  -9  -2   2       27.27       26.46      2.87 o 
  -8  -2   2        0.39       -1.55      1.55 o 
  -7  -2   2       27.25       25.21      2.43 o 
  -6  -2   2     1309.77     1361.59     16.31 o 
  -5  -2   2      245.44      274.63      5.94 o 
  -4  -2   2      909.17      867.27     10.48 o 
  -3  -2   2     1518.01     1544.74     16.42 o 
  -2  -2   2        0.12        1.13      0.63 o 
  -1  -2   2    10275.59     9227.49    259.87 o 
   0  -2   2     3257.66     3097.28     38.12 o 
   1  -2   2      110.63       85.15      1.87 o 
   2  -2   2      862.03      815.32      9.05 o 
   3  -2   2     1089.77     1073.55     11.75 o 
   4  -2   2       97.20       99.11      5.30 o 
   5  -2   2      172.74      183.35      4.02 o 
   6  -2   2      169.15      183.16      5.12 o 
   7  -2   2       44.48       39.82      2.42 o 
   8  -2   2        0.12       -2.19      2.19 o 
   9  -2   2      203.79      181.17      5.91 o 
 -10  -1   2        0.26       -1.89      1.89 o 
  -9  -1   2        3.65        5.70      1.99 o 
  -8  -1   2      195.87      174.93      7.13 o 
  -7  -1   2       14.10       14.08      2.56 o 
  -6  -1   2      272.46      273.49      6.95 o 
  -5  -1   2       56.61       46.25      2.74 o 
  -4  -1   2      194.94      170.75      4.39 o 
  -3  -1   2        1.11        0.73      0.91 o 
  -2  -1   2      233.56      238.94      4.39 o 
  -1  -1   2     1598.97     1474.75     20.84 o 
   0  -1   2      657.05      645.51      9.87 o 
   1  -1   2      499.53      439.67      7.31 o 
   2  -1   2      864.60      787.59     12.80 o 
   3  -1   2     2883.38     3009.64     29.67 o 
   4  -1   2      292.50      315.87      9.60 o 
   5  -1   2       84.39       83.91      2.55 o 
   6  -1   2        2.60        1.48      1.14 o 
   7  -1   2        2.28        0.63      1.14 o 
   8  -1   2      253.81      241.32     11.33 o 
   9  -1   2        2.10        3.19      2.15 o 
 -10   0   2        1.38        1.79      2.06 o 
  -9   0   2       40.94       42.23      4.02 o 
  -8   0   2       56.03       47.53      4.02 o 
  -7   0   2        1.78        4.02      1.83 o 
  -6   0   2       73.45       80.07      4.02 o 
  -5   0   2       26.84       43.51      2.74 o 
  -4   0   2       27.78       36.93      2.38 o 
  -3   0   2      232.35      232.36      4.94 o 
  -2   0   2       16.50        8.90      0.61 o 
  -1   0   2      481.18      431.99      6.58 o 
   0   0   2     1268.79     1205.51     20.29 o 
   1   0   2      132.87      130.33      3.56 o 
   2   0   2       97.20       95.10      1.79 o 
   3   0   2     1233.57     1382.45     12.29 o 
   4   0   2       63.58       65.21      1.88 o 
   5   0   2      160.83      177.16      4.35 o 
   6   0   2      409.84      406.87      5.64 o 
   7   0   2      429.29      401.91      5.96 o 
   8   0   2       36.26       30.92      2.98 o 
   9   0   2       18.79       20.04      3.02 o 
 -10   1   2       99.84       85.56      5.67 o 
  -9   1   2        0.83       -1.10      2.01 o 
  -8   1   2       29.85       34.92      3.84 o 
  -7   1   2       37.64       41.32      3.66 o 
  -6   1   2     1498.68     1566.61     16.40 o 
  -5   1   2      488.74      543.47      6.28 o 
  -4   1   2      420.96      423.94      8.23 o 
  -3   1   2      551.09      566.17      9.51 o 
  -2   1   2     3449.26     3229.30     30.70 o 
  -1   1   2     9930.55     9433.92     78.35 o 
   0   1   2     1076.53     1026.86     15.90 o 
   1   1   2       41.56       36.20      2.19 o 
   2   1   2       57.55       55.39      2.93 o 
   3   1   2       43.65       60.68      2.74 o 
   4   1   2      533.19      587.50      7.04 o 
   5   1   2       11.32       12.67      1.61 o 
   6   1   2      157.77      164.10      4.47 o 
   7   1   2       65.30       58.75      2.57 o 
   8   1   2       40.48       33.28      3.03 o 
   9   1   2        8.83       17.73      4.94 o 
 -10   2   2       71.12       42.05      4.57 o 
  -9   2   2        1.73        2.56      2.19 o 
  -8   2   2       35.31       44.42      4.20 o 
  -7   2   2      274.24      264.90      7.68 o 
  -6   2   2      232.15      230.34      6.76 o 
  -5   2   2     1656.85     1747.14     26.51 o 
  -4   2   2      197.98      209.50      5.48 o 
  -3   2   2      267.01      239.62      5.12 o 
  -2   2   2      912.48      916.81     13.71 o 
  -1   2   2      588.77      581.84      7.59 o 
   0   2   2     1061.84     1001.81     16.45 o 
   1   2   2      431.94      458.49      9.14 o 
   2   2   2      183.43      201.83      5.67 o 
   3   2   2      361.96      367.64      9.14 o 
   4   2   2      176.35      178.93      9.05 o 
   5   2   2      239.08      242.02      5.13 o 
   6   2   2      477.00      464.31      6.43 o 
   7   2   2       24.69       22.49      1.94 o 
   8   2   2      180.08      198.76      5.66 o 
   9   2   2       65.91       79.71      7.68 o 
 -10   3   2       61.97       59.41      5.30 o 
  -9   3   2       31.03       35.83      4.02 o 
  -8   3   2      143.95      144.06      6.22 o 
  -7   3   2       54.67       56.49      4.02 o 
  -6   3   2     1166.13     1180.79     20.11 o 
  -5   3   2       16.97       18.83      2.19 o 
  -4   3   2        0.00        0.18      1.10 o 
  -3   3   2      386.54      431.07      8.23 o 
  -2   3   2      582.75      579.06      7.18 o 
  -1   3   2       97.38      100.06      2.38 o 
   0   3   2      222.15      206.41      3.15 o 
   1   3   2      313.28      283.18      6.95 o 
   2   3   2       82.33       73.67      4.20 o 
   3   3   2      495.73      487.01     11.52 o 
   4   3   2        6.88        7.13      2.93 o 
   5   3   2        2.59        2.19      2.74 o 
   6   3   2       30.46       28.88      4.75 o 
   7   3   2      703.01      679.53     11.28 o 
   8   3   2       18.09       13.77      4.39 o 
 -10   4   2        0.05       -0.91      2.38 o 
  -9   4   2       12.60       10.60      2.74 o 
  -8   4   2      374.82      377.87     10.60 o 
  -7   4   2      274.54      287.93      8.59 o 
  -6   4   2      443.44      475.68     10.79 o 
  -5   4   2      219.81      243.51      6.76 o 
  -4   4   2      430.96      461.79      9.32 o 
  -3   4   2      977.50      972.56     15.36 o 
  -2   4   2      886.90      899.11     10.52 o 
  -1   4   2     1269.45     1285.74     14.00 o 
   0   4   2      170.38      178.84      2.93 o 
   1   4   2      924.98      944.96     17.37 o 
   2   4   2      299.34      321.75      8.59 o 
   3   4   2      186.29      192.32      7.13 o 
   4   4   2      568.41      532.17     13.53 o 
   5   4   2       80.91       79.52      6.22 o 
   6   4   2       44.84       45.34      5.67 o 
   7   4   2        4.50        5.74      2.13 o 
   8   4   2      115.84      108.17      4.94 o 
 -10   5   2        2.75       -0.37      2.38 o 
  -9   5   2       26.06       24.13      3.66 o 
  -8   5   2       63.10       60.33      4.94 o 
  -7   5   2       13.12       12.61      2.74 o 
  -6   5   2        8.00        7.31      2.38 o 
  -5   5   2        4.38        5.12      2.01 o 
  -4   5   2       51.72       52.10      3.11 o 
  -3   5   2       35.92       30.39      4.02 o 
  -2   5   2       78.03       70.82      2.93 o 
  -1   5   2      603.46      606.29      7.68 o 
   0   5   2      892.67      829.55     23.49 o 
   1   5   2     1467.17     1552.79     16.51 o 
   2   5   2       29.47       23.40      3.29 o 
   3   5   2       15.70       14.08      3.11 o 
   4   5   2       91.56       90.86      5.85 o 
   5   5   2        7.81        2.56      3.11 o 
   6   5   2       97.65       97.07      6.76 o 
   7   5   2       27.89       36.56      5.67 o 
 -10   6   2       24.81       19.01      3.66 o 
  -9   6   2        3.04        3.29      2.56 o 
  -8   6   2       35.09       35.28      4.02 o 
  -7   6   2      769.98      778.42     16.09 o 
  -6   6   2       57.74       52.10      4.02 o 
  -5   6   2      347.48      345.88      8.59 o 
  -4   6   2      274.30      293.41      7.31 o 
  -3   6   2       38.45       34.21      2.02 o 
  -2   6   2      499.12      538.33      7.47 o 
  -1   6   2      641.24      672.25     10.24 o 
   0   6   2      121.92      120.90      2.44 o 
   1   6   2       17.80       20.84      3.11 o 
   2   6   2      470.64      451.37     12.07 o 
   3   6   2        0.07        0.00      2.38 o 
   4   6   2      151.57      121.57      6.76 o 
   5   6   2      269.13      244.42      9.87 o 
   6   6   2      121.44      122.30      8.04 o 
   7   6   2      128.82      146.98      8.78 o 
  -9   7   2        0.01        0.91      2.56 o 
  -8   7   2        2.64        5.30      2.74 o 
  -7   7   2      351.09      360.14     10.05 o 
  -6   7   2        0.10       -1.46      1.83 o 
  -5   7   2       84.95       70.02      4.20 o 
  -4   7   2      285.45      314.62      7.68 o 
  -3   7   2      109.21      110.93      3.29 o 
  -2   7   2        1.07        1.49      1.05 o 
  -1   7   2       41.33       47.34      2.07 o 
   0   7   2       20.62       21.75      3.47 o 
   1   7   2      185.72      185.92      7.31 o 
   2   7   2      207.36      225.04      8.78 o 
   3   7   2       35.07       27.60      4.02 o 
   4   7   2        2.16        6.40      3.11 o 
   5   7   2        0.51       -1.28      2.93 o 
   6   7   2        7.69       14.44      4.20 o 
  -9   8   2        0.10       -2.38      2.38 o 
  -8   8   2       85.23       89.94      5.48 o 
  -7   8   2      122.92      122.30      5.85 o 
  -6   8   2      228.44      223.95      7.50 o 
  -5   8   2        4.10        1.65      2.01 o 
  -4   8   2      891.08      861.06     11.81 o 
  -3   8   2      238.21      235.55      4.96 o 
  -2   8   2        1.07        1.17      1.22 o 
  -1   8   2      212.52      215.17      8.04 o 
   0   8   2       12.45       12.43      3.11 o 
   1   8   2      615.65      612.97     15.36 o 
   2   8   2        4.33        3.11      2.93 o 
   3   8   2        0.01        4.20      3.11 o 
   4   8   2       29.38       30.71      4.94 o 
   5   8   2        4.14        3.29      3.29 o 
  -8   9   2      194.67      189.21      7.86 o 
  -7   9   2       74.03       65.26      4.94 o 
  -6   9   2       71.09       67.28      4.57 o 
  -5   9   2       15.54       11.15      2.56 o 
  -4   9   2       25.51       24.23      2.93 o 
  -3   9   2      322.85      314.07     10.05 o 
  -2   9   2      113.87      104.93      5.85 o 
  -1   9   2        0.39        0.73      2.38 o 
   0   9   2        7.57       11.88      3.11 o 
   1   9   2        1.99       -2.19      2.19 o 
   2   9   2       36.40       32.36      4.57 o 
   3   9   2       97.69      112.43      7.13 o 
   4   9   2      114.52      127.97      7.86 o 
  -7  10   2        0.06        0.91      2.38 o 
  -6  10   2      110.21      117.91      5.85 o 
  -5  10   2        1.68       -1.83      2.01 o 
  -4  10   2       22.93       21.75      3.66 o 
  -3  10   2      114.99       96.34      5.85 o 
  -2  10   2       24.25       30.53      4.20 o 
  -1  10   2        1.41        3.84      2.74 o 
   0  10   2        0.10       -1.83      2.56 o 
   1  10   2       17.73       20.84      4.02 o 
   2  10   2       54.17       60.51      6.03 o 
   3  10   2        8.90        7.13      3.47 o 
  -4  11   2      112.14       96.71      6.22 o 
  -3  11   2       25.92       20.66      3.84 o 
  -2  11   2        2.00        0.18      2.38 o 
  -1  11   2       13.53       11.33      3.66 o 
   0  11   2        0.06        1.65      2.93 o 
   1  11   2      492.82      535.64     15.90 o 
  -4  12   2       61.46       59.23      6.03 o 
  -3  12   2      186.74      176.60      8.59 o 
  -2  12   2        7.57       14.26      3.66 o 
  -1  12   2       17.34       21.39      4.20 o 
  -1 -13   3        5.14       10.24      3.66 o 
   0 -13   3       63.95       53.02      5.67 o 
   1 -13   3       16.61       14.44      3.47 o 
   2 -13   3       45.77       36.75      4.94 o 
   3 -13   3       36.05       41.32      4.94 o 
  -3 -12   3       23.50       33.45      5.30 o 
  -2 -12   3       38.04       48.26      5.48 o 
  -1 -12   3        0.05        3.29      2.93 o 
   0 -12   3        3.43       -0.18      2.56 o 
   1 -12   3       27.23       32.72      4.39 o 
   2 -12   3       53.12       58.68      4.94 o 
   3 -12   3        0.07       -0.37      2.19 o 
   6 -12   3        0.99        0.00      2.74 o 
  -4 -11   3       57.25       41.32      5.67 o 
  -3 -11   3       19.73       17.00      4.02 o 
  -2 -11   3      183.10      169.10      8.04 o 
  -1 -11   3       93.80       78.98      5.67 o 
   0 -11   3      285.36      256.67      9.51 o 
   1 -11   3       16.41       12.80      3.11 o 
   2 -11   3        4.16        6.03      2.74 o 
   3 -11   3        3.00        2.56      2.38 o 
   4 -11   3       27.75       28.34      3.47 o 
   5 -11   3       38.40       41.32      4.39 o 
   6 -11   3       61.34       67.64      5.67 o 
   7 -11   3        0.28        1.65      3.11 o 
  -5 -10   3        0.65        0.91      2.93 o 
  -4 -10   3       23.00       19.01      4.02 o 
  -3 -10   3       69.00       62.52      6.03 o 
  -2 -10   3       15.67        5.67      2.74 o 
  -1 -10   3       88.60       97.62      6.03 o 
   0 -10   3     2109.14     1950.61     34.73 o 
   1 -10   3      164.24      164.35      7.13 o 
   2 -10   3       70.35       59.05      4.39 o 
   3 -10   3      113.52      112.11      5.12 o 
   4 -10   3        8.21       11.88      2.93 o 
   5 -10   3      113.29      112.61      6.03 o 
   6 -10   3      123.82      109.50      6.40 o 
   7 -10   3       77.10       69.47      5.85 o 
  -6  -9   3       33.21       30.16      5.12 o 
  -5  -9   3       84.76       91.22      6.58 o 
  -4  -9   3      258.80      225.23      9.51 o 
  -3  -9   3       14.69        6.22      2.93 o 
  -2  -9   3        0.21       -0.91      2.56 o 
  -1  -9   3       27.85       29.80      4.02 o 
   0  -9   3      277.27      249.54      8.23 o 
   1  -9   3        1.42        2.19      2.01 o 
   2  -9   3        0.08       -0.37      2.01 o 
   3  -9   3       11.83       11.88      1.87 o 
   4  -9   3      905.59      945.33     17.73 o 
   5  -9   3       57.04       59.05      4.75 o 
   6  -9   3       24.97       21.75      3.66 o 
   7  -9   3       55.03       46.43      4.94 o 
   8  -9   3        1.88        1.83      2.74 o 
  -7  -8   3        0.40        2.56      3.66 o 
  -6  -8   3        4.44       12.07      4.02 o 
  -5  -8   3      139.90      123.58      7.50 o 
  -4  -8   3        7.79        4.94      2.93 o 
  -3  -8   3      187.40      168.55      7.50 o 
  -2  -8   3        3.81        3.66      2.38 o 
  -1  -8   3       37.94       40.77      4.02 o 
   0  -8   3      355.64      358.86      9.69 o 
   1  -8   3       96.37      101.64      5.12 o 
   2  -8   3        1.69        2.25      1.35 o 
   3  -8   3        8.21        8.11      1.55 o 
   4  -8   3       21.52       19.20      2.93 o 
   5  -8   3      157.42      163.31      7.40 o 
   6  -8   3       24.64       24.86      3.66 o 
   7  -8   3       10.62       10.60      3.11 o 
   8  -8   3       28.24       24.13      4.02 o 
  -8  -7   3       41.67       35.83      5.85 o 
  -7  -7   3        4.24        2.19      3.47 o 
  -6  -7   3        0.79        0.91      3.29 o 
  -5  -7   3        2.72        2.38      3.11 o 
  -4  -7   3        5.64        3.11      2.74 o 
  -3  -7   3        0.49        4.20      2.56 o 
  -2  -7   3       27.73       31.08      3.47 o 
  -1  -7   3      284.74      304.93      8.78 o 
   0  -7   3     2584.90     2593.93     41.32 o 
   1  -7   3      211.76      209.87      6.58 o 
   2  -7   3      305.08      312.20      5.41 o 
   3  -7   3      988.36     1014.11     12.41 o 
   4  -7   3        1.83        2.07      1.18 o 
   5  -7   3      213.77      201.17      4.52 o 
   6  -7   3       58.97       61.43      4.94 o 
   7  -7   3       76.69       83.00      5.48 o 
   8  -7   3       62.58       68.55      5.85 o 
   9  -7   3        2.13        2.38      2.93 o 
  -8  -6   3      202.56      217.91     10.42 o 
  -7  -6   3       11.52       12.98      4.20 o 
  -6  -6   3        1.41       -2.74      2.74 o 
  -5  -6   3        3.11        6.22      3.29 o 
  -4  -6   3      173.62      177.69      7.50 o 
  -3  -6   3      159.54      145.46      2.66 o 
  -2  -6   3      270.81      246.68      5.30 o 
  -1  -6   3      492.17      499.44     10.97 o 
   0  -6   3      769.02      789.02     14.81 o 
   1  -6   3        4.82        8.10      1.55 o 
   2  -6   3      256.87      268.06      4.80 o 
   3  -6   3      145.34      133.94      3.35 o 
   4  -6   3       76.16       84.70      2.86 o 
   5  -6   3      269.01      260.18      5.05 o 
   6  -6   3       61.12       55.64      6.40 o 
   7  -6   3      422.22      399.63     11.33 o 
   8  -6   3       24.45       25.78      4.02 o 
   9  -6   3       23.15       25.96      4.20 o 
  -9  -5   3       93.76      100.00      8.04 o 
  -8  -5   3        0.09        3.11      3.84 o 
  -7  -5   3       11.53        8.96      4.02 o 
  -6  -5   3      102.94      114.81      7.13 o 
  -5  -5   3       10.36        9.53      1.55 o 
  -4  -5   3      185.43      191.93      8.14 o 
  -3  -5   3       93.87       85.79      2.13 o 
  -2  -5   3        0.05        1.59      0.73 o 
  -1  -5   3      923.20      803.65     14.81 o 
   0  -5   3       16.67       19.42      1.55 o 
   1  -5   3        0.56       -0.18      0.78 o 
   2  -5   3      415.01      417.33      4.92 o 
   3  -5   3       66.89       80.01      2.50 o 
   4  -5   3      146.91      153.49      3.56 o 
   5  -5   3       68.97       60.88      2.50 o 
   6  -5   3      136.66      133.75      3.64 o 
   7  -5   3       46.86       49.18      4.57 o 
   8  -5   3      154.57      140.22      7.13 o 
   9  -5   3      165.32      152.10      7.86 o 
  -9  -4   3        1.98        1.83      3.66 o 
  -8  -4   3       10.18       13.16      4.02 o 
  -7  -4   3       49.36       53.93      2.93 o 
  -6  -4   3      217.00      226.11      4.87 o 
  -5  -4   3      426.95      420.04      6.59 o 
  -4  -4   3      593.19      579.94      7.67 o 
  -3  -4   3     1290.52     1359.74     14.89 o 
  -2  -4   3     1373.15     1338.07     26.05 o 
  -1  -4   3     1154.59     1078.45     15.45 o 
   0  -4   3     6047.61     6045.48     60.39 o 
   1  -4   3        6.98       10.07      4.84 o 
   2  -4   3      683.05      703.47      8.60 o 
   3  -4   3      754.55      782.47     10.51 o 
   4  -4   3        7.70        6.30      1.18 o 
   5  -4   3       15.13       19.35      2.93 o 
   6  -4   3      115.90      120.04      5.39 o 
   7  -4   3      105.74       99.45      5.48 o 
   8  -4   3      164.52      177.51      7.86 o 
   9  -4   3        8.11        8.96      3.47 o 
 -10  -3   3       37.41       31.99      5.67 o 
  -9  -3   3        3.13        8.41      4.20 o 
  -8  -3   3      533.02      524.79      9.08 o 
  -7  -3   3       30.97       22.47      3.47 o 
  -6  -3   3        5.55        6.18      1.43 o 
  -5  -3   3       69.33       64.13      2.52 o 
  -4  -3   3       95.13      104.82      2.74 o 
  -3  -3   3      161.18      193.68      6.03 o 
  -2  -3   3     1536.32     1486.56     26.60 o 
  -1  -3   3     1944.56     1756.14     18.60 o 
   0  -3   3       85.18       83.44      2.93 o 
   1  -3   3      330.36      327.78      4.45 o 
   2  -3   3      126.85      126.69      2.83 o 
   3  -3   3       24.45       16.43      1.55 o 
   4  -3   3      362.65      395.13      5.91 o 
   5  -3   3       69.38       73.53      2.59 o 
   6  -3   3       30.70       30.10      2.06 o 
   7  -3   3      165.97      132.72      6.40 o 
   8  -3   3       12.23       13.89      3.11 o 
   9  -3   3       16.14       20.29      3.84 o 
 -10  -2   3        5.17        4.49      2.16 o 
  -9  -2   3        0.51        2.34      1.85 o 
  -8  -2   3      537.52      516.56      9.00 o 
  -7  -2   3        9.10        5.99      1.72 o 
  -6  -2   3       43.64       56.47      3.02 o 
  -5  -2   3      112.69      110.16      3.07 o 
  -4  -2   3       15.13       15.36      1.35 o 
  -3  -2   3       82.72       99.46      6.22 o 
  -2  -2   3     1417.93     1269.30     13.22 o 
  -1  -2   3     5446.36     5090.48     50.68 o 
   0  -2   3        7.04        8.47      0.63 o 
   1  -2   3       47.80       40.40      2.01 o 
   2  -2   3      567.36      533.71      6.72 o 
   3  -2   3     2969.15     3164.79     62.89 o 
   4  -2   3       45.62       45.43      2.02 o 
   5  -2   3       14.91       16.17      1.54 o 
   6  -2   3        2.67        4.43      1.35 o 
   7  -2   3       13.68        8.41      1.62 o 
   8  -2   3      209.10      202.89      5.93 o 
   9  -2   3        0.00       -2.11      2.11 o 
 -10  -1   3        0.03        0.02      4.57 o 
  -9  -1   3       87.06       87.42      4.04 o 
  -8  -1   3      784.01      765.25     15.17 o 
  -7  -1   3       36.32       33.45      3.11 o 
  -6  -1   3      121.53      140.40      4.94 o 
  -5  -1   3      214.38      250.09      6.03 o 
  -4  -1   3      282.42      286.47      6.22 o 
  -3  -1   3        0.13        0.00      0.91 o 
  -2  -1   3     2545.40     2386.06     23.20 o 
  -1  -1   3     4509.55     4257.16     58.32 o 
   0  -1   3     3865.00     3622.80     49.91 o 
   1  -1   3      245.10      269.49      3.54 o 
   2  -1   3      191.03      200.73      4.75 o 
   3  -1   3      469.10      475.65      6.39 o 
   4  -1   3      939.11     1002.58     11.82 o 
   5  -1   3       65.60       63.44      2.20 o 
   6  -1   3       71.33       84.22      2.70 o 
   7  -1   3      140.78      114.11      4.77 o 
   8  -1   3       14.64       12.72      3.75 o 
   9  -1   3        3.45        0.79      2.23 o 
 -10   0   3        8.24        4.02      2.56 o 
  -9   0   3        9.18        7.31      2.56 o 
  -8   0   3     1007.81      941.85     17.73 o 
  -7   0   3      184.80      192.68      6.40 o 
  -6   0   3      690.91      721.01     13.53 o 
  -5   0   3      310.76      328.88      7.31 o 
  -4   0   3        8.35       11.52      1.46 o 
  -3   0   3      293.18      303.38      3.90 o 
  -2   0   3     1729.23     1731.91     17.06 o 
  -1   0   3      585.17      500.91      8.04 o 
   0   0   3     3446.40     3328.77     42.50 o 
   1   0   3      268.71      254.92      3.68 o 
   2   0   3      130.02      119.10      2.65 o 
   3   0   3       16.15       15.45      1.40 o 
   4   0   3      173.71      189.68      3.29 o 
   5   0   3      174.59      183.96      3.50 o 
   6   0   3      723.18      734.03     14.81 o 
   7   0   3      880.64      836.60      9.79 o 
   8   0   3       14.57       15.60      2.59 o 
   9   0   3      191.47      200.02      6.40 o 
 -10   1   3        7.39        9.69      3.11 o 
  -9   1   3       11.04       10.05      2.74 o 
  -8   1   3      298.93      283.73      8.59 o 
  -7   1   3      318.93      303.10      8.41 o 
  -6   1   3       99.03       91.22      4.20 o 
  -5   1   3      398.07      399.08      8.41 o 
  -4   1   3       51.20       55.39      2.93 o 
  -3   1   3     1224.92     1182.82     20.20 o 
  -2   1   3     1431.46     1486.88     14.93 o 
  -1   1   3     2929.60     2847.40     28.67 o 
   0   1   3       62.58       46.44      1.42 o 
   1   1   3     2387.68     2236.63     50.00 o 
   2   1   3     1368.21     1326.26     30.26 o 
   3   1   3      466.90      510.00     10.51 o 
   4   1   3        6.75        3.13      1.25 o 
   5   1   3      263.25      270.99      5.66 o 
   6   1   3      204.00      221.30      4.28 o 
   7   1   3        9.81        8.84      1.57 o 
   8   1   3       74.36       68.90      3.82 o 
 -10   2   3        0.40       -1.65      2.38 o 
  -9   2   3        9.82       10.42      2.74 o 
  -8   2   3       40.79       39.30      3.84 o 
  -7   2   3       67.14       63.25      4.39 o 
  -6   2   3      434.72      446.79     10.05 o 
  -5   2   3      314.29      304.57      7.31 o 
  -4   2   3       46.81       69.29      3.11 o 
  -3   2   3      262.04      286.66      4.11 o 
  -2   2   3      207.11      170.93      7.68 o 
  -1   2   3      969.34      969.34     10.62 o 
   0   2   3      220.46      198.90      4.94 o 
   1   2   3       63.75       83.91      3.47 o 
   2   2   3      688.23      707.49     13.53 o 
   3   2   3      453.97      510.05     11.33 o 
   4   2   3      111.57      126.88      5.30 o 
   5   2   3      169.52      170.09      4.70 o 
   6   2   3       32.77       33.51      2.80 o 
   7   2   3       40.49       35.09      3.11 o 
   8   2   3      169.51      171.20      8.14 o 
 -10   3   3       34.11       40.40      4.57 o 
  -9   3   3        4.20        2.93      2.38 o 
  -8   3   3      818.49      778.60     16.09 o 
  -7   3   3      676.09      671.65     13.89 o 
  -6   3   3       11.40        9.69      2.19 o 
  -5   3   3        9.06       12.07      2.01 o 
  -4   3   3        2.21        2.32      0.55 o 
  -3   3   3      198.05      206.58      5.12 o 
  -2   3   3     1253.82     1253.30     27.51 o 
  -1   3   3       21.71       19.27      2.38 o 
   0   3   3      135.80      147.16      4.75 o 
   1   3   3      299.48      285.01      7.31 o 
   2   3   3      429.86      423.03     10.05 o 
   3   3   3      485.35      540.58     12.43 o 
   4   3   3       40.41       44.06      4.57 o 
   5   3   3      392.23      412.97      7.89 o 
   6   3   3      145.72      139.02      7.31 o 
   7   3   3       23.82       21.68      4.39 o 
   8   3   3        1.42        5.00      2.74 o 
 -10   4   3        2.74        0.18      2.56 o 
  -9   4   3       80.38       89.40      5.48 o 
  -8   4   3       25.19       26.87      3.47 o 
  -7   4   3        2.02        1.65      2.19 o 
  -6   4   3       11.20        9.51      2.38 o 
  -5   4   3       10.51       10.72      1.37 o 
  -4   4   3       84.02       83.55      3.66 o 
  -3   4   3      278.67      281.71      6.40 o 
  -2   4   3      264.02      267.53      4.39 o 
  -1   4   3      669.49      647.61      7.99 o 
   0   4   3      696.91      734.07      8.65 o 
   1   4   3        5.26        6.95      1.83 o 
   2   4   3      241.97      249.36      7.68 o 
   3   4   3       24.28       21.94      3.47 o 
   4   4   3      660.41      671.65     15.90 o 
   5   4   3      416.11      431.99     12.80 o 
   6   4   3       76.67       72.72      3.95 o 
   7   4   3        1.03        1.01      1.88 o 
 -10   5   3      164.16      181.90      8.23 o 
  -9   5   3       27.30       29.07      3.84 o 
  -8   5   3       18.22       13.89      2.93 o 
  -7   5   3       27.73       26.51      3.29 o 
  -6   5   3      253.87      259.23      7.68 o 
  -5   5   3      185.80      192.50      6.22 o 
  -4   5   3      372.89      416.08      8.96 o 
  -3   5   3      542.99      537.04      7.63 o 
  -2   5   3      200.70      221.74      4.08 o 
  -1   5   3      127.46      138.68      3.01 o 
   0   5   3      165.04      163.06      3.29 o 
   1   5   3       13.18       13.06      1.02 o 
   2   5   3      400.90      378.97     10.24 o 
   3   5   3      149.87      136.20      6.40 o 
   4   5   3        0.00       -0.55      2.74 o 
   5   5   3      289.64      306.21     10.79 o 
   6   5   3        0.38        1.28      3.29 o 
   7   5   3        7.52        6.82      2.33 o 
 -10   6   3       49.66       53.38      5.48 o 
  -9   6   3       46.68       42.60      4.75 o 
  -8   6   3      359.54      348.81     10.24 o 
  -7   6   3        2.09        4.94      2.56 o 
  -6   6   3       96.78       95.25      4.94 o 
  -5   6   3        0.60       -0.18      1.46 o 
  -4   6   3       23.40       24.50      2.56 o 
  -3   6   3      308.44      312.03      5.53 o 
  -2   6   3        0.26        0.34      1.92 o 
  -1   6   3      347.77      373.15      5.68 o 
   0   6   3       20.31       16.57      1.46 o 
   1   6   3      292.60      321.93      9.69 o 
   2   6   3      474.01      469.83     12.43 o 
   3   6   3       17.58       16.45      3.47 o 
   4   6   3      160.40      146.62      7.31 o 
   5   6   3       18.13       25.23      4.57 o 
   6   6   3       74.40       83.73      6.58 o 
  -9   7   3        0.02       -1.46      2.19 o 
  -8   7   3      150.60      144.24      6.58 o 
  -7   7   3       75.79       87.93      4.94 o 
  -6   7   3       61.32       61.61      4.20 o 
  -5   7   3        6.83        7.13      2.19 o 
  -4   7   3        1.26       -1.46      1.46 o 
  -3   7   3        1.42        3.29      1.22 o 
  -2   7   3        9.50        9.25      1.38 o 
  -1   7   3     1435.81     1389.46     15.86 o 
   0   7   3      146.94      145.15      6.58 o 
   1   7   3       84.24       60.15      4.94 o 
   2   7   3        0.38        2.38      2.56 o 
   3   7   3       43.44       43.69      5.12 o 
   4   7   3      190.68      185.37      8.59 o 
   5   7   3       63.99       70.57      6.76 o 
  -9   8   3        0.02       -2.38      2.38 o 
  -8   8   3       60.30       59.60      5.12 o 
  -7   8   3       51.17       56.12      4.75 o 
  -6   8   3        9.52        8.04      2.38 o 
  -5   8   3       39.72       31.63      3.29 o 
  -4   8   3        0.08       -1.22      1.22 o 
  -3   8   3       29.58       29.94      2.19 o 
  -2   8   3       18.81       19.93      3.29 o 
  -1   8   3      112.17      116.63      6.03 o 
   0   8   3       25.62       22.49      3.66 o 
   1   8   3       85.36       91.04      5.85 o 
   2   8   3        5.55        2.38      2.74 o 
   3   8   3        3.12        9.14      3.47 o 
   4   8   3        0.15        0.55      2.93 o 
  -8   9   3       30.16       27.24      4.02 o 
  -7   9   3       10.01        5.67      2.74 o 
  -6   9   3      291.43      275.86      8.41 o 
  -5   9   3        0.02       -1.28      1.65 o 
  -4   9   3        0.57       -1.27      1.27 o 
  -3   9   3        2.02       -0.91      2.19 o 
  -2   9   3       87.25       76.96      5.30 o 
  -1   9   3      423.98      414.25     12.25 o 
   0   9   3        3.34        5.67      2.74 o 
   1   9   3        4.60        6.03      3.11 o 
   2   9   3       18.04       17.92      3.84 o 
   3   9   3       11.57        7.86      3.47 o 
  -7  10   3       83.47       94.88      5.67 o 
  -6  10   3      128.08      136.56      6.22 o 
  -4  10   3       18.15       20.66      3.66 o 
  -3  10   3       27.41       26.69      4.02 o 
  -2  10   3        0.86        0.73      2.38 o 
  -1  10   3        0.18        0.55      2.56 o 
   0  10   3       17.54       18.46      4.02 o 
   1  10   3        3.89        2.38      2.74 o 
   2  10   3        0.02       -0.73      2.93 o 
  -4  11   3        0.11       -1.65      2.38 o 
  -3  11   3        0.07        0.00      2.38 o 
  -2  11   3       13.51       15.72      3.66 o 
  -1  11   3       58.92       60.15      6.03 o 
   0  11   3        8.54       18.65      4.20 o 
  -1 -13   4       28.79       28.34      4.57 o 
   0 -13   4      285.90      236.01      9.87 o 
   1 -13   4        8.24        5.85      2.93 o 
   2 -13   4       18.00       21.39      4.02 o 
   3 -13   4      174.73      176.05      8.04 o 
  -3 -12   4        1.16        2.01      3.11 o 
  -2 -12   4       14.44       18.65      4.02 o 
  -1 -12   4      174.46      184.09      8.41 o 
   0 -12   4        0.02       -0.73      2.56 o 
   1 -12   4       29.34       28.88      4.20 o 
   2 -12   4       35.08       31.44      4.39 o 
   3 -12   4        0.17        1.28      2.19 o 
  -5 -11   4       13.43       23.77      4.57 o 
  -4 -11   4       15.29       19.56      4.20 o 
  -3 -11   4        0.33       -1.10      2.74 o 
  -2 -11   4       46.24       47.53      5.12 o 
  -1 -11   4      306.73      285.01      9.87 o 
   0 -11   4      125.93      122.12      6.40 o 
   1 -11   4       68.47       55.76      4.57 o 
   2 -11   4       34.70       34.19      4.02 o 
   3 -11   4       78.66       87.93      5.30 o 
   5 -11   4      180.44      193.78      7.86 o 
   6 -11   4       11.01       14.81      3.66 o 
  -6 -10   4       19.83       24.86      4.94 o 
  -5 -10   4       94.19      109.69      7.50 o 
  -4 -10   4       22.18       24.68      4.39 o 
  -3 -10   4       12.10       14.81      3.66 o 
  -2 -10   4       24.58       21.39      3.84 o 
  -1 -10   4      176.16      143.33      6.76 o 
   0 -10   4      277.17      261.79      8.96 o 
   1 -10   4       26.71       33.09      4.02 o 
   2 -10   4        0.11        0.18      2.01 o 
   3 -10   4        0.68       -0.73      1.83 o 
   4 -10   4        0.03        0.73      2.19 o 
   5 -10   4        0.18        4.94      2.74 o 
   6 -10   4      146.97      158.32      7.31 o 
   7 -10   4       35.39       33.82      4.75 o 
  -7  -9   4        1.43        0.55      3.66 o 
  -6  -9   4       34.45       34.00      5.30 o 
  -5  -9   4        1.15        0.37      2.93 o 
  -4  -9   4       30.70       28.88      4.57 o 
  -3  -9   4        0.62       -0.91      2.38 o 
  -2  -9   4       24.57       19.93      3.66 o 
  -1  -9   4        1.41        4.94      2.38 o 
   0  -9   4      503.76      500.36     12.25 o 
   1  -9   4        7.05        5.48      2.19 o 
   2  -9   4      261.52      265.63      8.04 o 
   3  -9   4       18.60       11.70      2.56 o 
   4  -9   4        0.00        2.56      2.38 o 
   5  -9   4        9.30        8.34      1.84 o 
   6  -9   4       55.94       50.64      4.94 o 
   7  -9   4       62.60       66.36      5.85 o 
   8  -9   4        1.03       -1.46      3.11 o 
  -7  -8   4        4.03        2.93      3.47 o 
  -6  -8   4      158.64      155.76      8.41 o 
  -5  -8   4       50.72       58.68      6.03 o 
  -4  -8   4       85.28       65.08      5.48 o 
  -3  -8   4       37.97       44.06      4.75 o 
  -2  -8   4      392.16      367.45     10.24 o 
  -1  -8   4     1171.48     1148.43     21.75 o 
   0  -8   4       19.79       14.81      2.74 o 
   1  -8   4      184.01      199.81      6.58 o 
   2  -8   4      107.86       96.53      4.39 o 
   3  -8   4      630.66      641.40      9.31 o 
   4  -8   4      107.35      103.54      3.51 o 
   5  -8   4       75.37       77.56      3.20 o 
   6  -8   4       62.40       58.32      4.94 o 
   7  -8   4       18.31       13.35      3.29 o 
   8  -8   4       65.22       56.12      5.85 o 
  -8  -7   4       73.25       91.22      7.31 o 
  -7  -7   4        3.11       -2.01      3.11 o 
  -6  -7   4      135.38      125.96      7.50 o 
  -5  -7   4      621.02      597.98     15.54 o 
  -4  -7   4      101.37      107.86      6.58 o 
  -3  -7   4       32.02       35.83      4.20 o 
  -2  -7   4        3.65        3.66      2.01 o 
  -1  -7   4      529.82      537.10     12.07 o 
   0  -7   4      770.58      772.38     14.99 o 
   1  -7   4       31.31       38.56      2.26 o 
   2  -7   4       61.11       65.72      2.52 o 
   3  -7   4      527.09      548.35      8.08 o 
   4  -7   4        3.06        4.49      4.39 o 
   5  -7   4      216.31      223.96      5.05 o 
   6  -7   4       93.07       92.32      5.48 o 
   7  -7   4      217.69      227.42      8.96 o 
   8  -7   4       25.49       36.38      4.75 o 
  -9  -6   4        4.50        5.48      4.39 o 
  -8  -6   4        3.44        1.46      3.47 o 
  -7  -6   4        1.05       -2.93      3.11 o 
  -6  -6   4       44.59       55.94      5.85 o 
  -5  -6   4      109.70      141.13      7.13 o 
  -4  -6   4       95.20      102.34      2.74 o 
  -3  -6   4       38.80       36.22      1.65 o 
  -2  -6   4      250.00      298.35      8.23 o 
  -1  -6   4        2.40       -1.28      1.28 o 
   0  -6   4      208.08      202.94      4.14 o 
   1  -6   4      226.60      255.79     11.24 o 
   2  -6   4       20.20       17.15      1.48 o 
   3  -6   4       46.96       53.83      2.42 o 
   4  -6   4      471.22      547.29      8.12 o 
   5  -6   4        3.92        5.71      1.49 o 
   6  -6   4      864.60      864.30     11.76 o 
   7  -6   4       41.42       38.94      4.57 o 
   8  -6   4       24.28       31.08      4.57 o 
   9  -6   4       21.20       23.95      4.39 o 
  -9  -5   4       82.93       91.77      7.50 o 
  -8  -5   4       41.34       52.83      6.22 o 
  -7  -5   4      199.80      199.63      9.32 o 
  -6  -5   4        5.39        5.75      2.47 o 
  -5  -5   4      241.99      239.17     10.79 o 
  -4  -5   4      162.92      177.50      3.62 o 
  -3  -5   4       92.22      104.16      2.54 o 
  -2  -5   4      114.96       93.05      4.39 o 
  -1  -5   4     2264.43     2262.34     24.42 o 
   0  -5   4        3.53        3.04      2.56 o 
   1  -5   4      252.09      244.93      5.85 o 
   2  -5   4       31.27       46.25      2.93 o 
   3  -5   4      251.73      254.94      4.71 o 
   4  -5   4      220.06      211.48      4.47 o 
   5  -5   4      194.46      198.68      4.47 o 
   6  -5   4       55.68       58.54      5.58 o 
   7  -5   4       12.74       12.25      3.11 o 
   8  -5   4        1.83        2.93      2.74 o 
   9  -5   4        0.10       -0.73      2.93 o 
  -9  -4   4       37.39       36.75      5.48 o 
  -8  -4   4      464.79      451.49     18.46 o 
  -7  -4   4      311.54      324.23     10.15 o 
  -6  -4   4      251.68      272.18      6.67 o 
  -5  -4   4       15.02       15.80      2.01 o 
  -4  -4   4        0.77        4.81      1.00 o 
  -3  -4   4       35.71       30.22      1.74 o 
  -2  -4   4      579.95      545.26      7.55 o 
  -1  -4   4      329.97      291.65      4.72 o 
   0  -4   4      136.97      138.59      2.76 o 
   1  -4   4       22.11       20.72      1.27 o 
   2  -4   4      841.90      869.82     14.63 o 
   3  -4   4     1048.97     1053.33     12.41 o 
   4  -4   4      164.09      154.25      4.48 o 
   5  -4   4      310.05      296.44      5.52 o 
   6  -4   4      157.01      151.64      4.17 o 
   7  -4   4      432.97      411.88     11.33 o 
   8  -4   4        1.84        3.11      2.93 o 
   9  -4   4       44.44       54.11      5.48 o 
 -10  -3   4        5.26       -3.29      3.29 o 
  -9  -3   4      124.93      116.92      4.50 o 
  -8  -3   4      708.29      697.43     10.89 o 
  -7  -3   4      230.98      240.63      5.51 o 
  -6  -3   4      133.62      137.97      3.82 o 
  -5  -3   4      527.02      529.25      7.73 o 
  -4  -3   4       36.73       43.81      1.96 o 
  -3  -3   4      433.33      444.94      8.32 o 
  -2  -3   4        2.76        1.96      0.88 o 
  -1  -3   4     2797.65     2624.93     38.30 o 
   0  -3   4      120.74      110.97      2.74 o 
   1  -3   4      467.12      471.11      8.78 o 
   2  -3   4      540.69      553.74     10.24 o 
   3  -3   4        0.09        1.13      0.91 o 
   4  -3   4       19.89       12.65      1.45 o 
   5  -3   4       33.38       26.12      1.98 o 
   6  -3   4      247.14      243.80      5.22 o 
   7  -3   4      146.47      134.76      8.78 o 
   8  -3   4        0.58        2.01      2.56 o 
   9  -3   4       41.65       46.11      3.80 o 
 -10  -2   4       12.47       11.14      2.40 o 
  -9  -2   4       54.47       51.39      3.45 o 
  -8  -2   4        0.06       -0.76      1.83 o 
  -7  -2   4      379.40      368.36      6.89 o 
  -6  -2   4      324.93      349.17      8.04 o 
  -5  -2   4     1309.80     1301.26     20.11 o 
  -4  -2   4      144.44      140.03      4.02 o 
  -3  -2   4       44.15       47.82      2.19 o 
  -2  -2   4     1920.51     1873.59     19.70 o 
  -1  -2   4       12.39       10.09      0.91 o 
   0  -2   4     1344.33     1281.88     19.38 o 
   1  -2   4      669.20      607.67     10.60 o 
   2  -2   4      415.43      417.54      8.23 o 
   3  -2   4        1.77        1.10      1.10 o 
   4  -2   4       99.79      107.41      3.07 o 
   5  -2   4      159.80      170.87      4.08 o 
   6  -2   4       28.69       23.52      2.06 o 
   7  -2   4      175.94      166.91      3.92 o 
   8  -2   4       72.30      105.34     14.72 o 
   9  -2   4        1.79       -1.13      2.24 o 
 -10  -1   4        0.29        2.69      1.99 o 
  -9  -1   4       20.48       23.95      3.29 o 
  -8  -1   4        0.63        4.02      2.01 o 
  -7  -1   4      114.46      126.87      5.30 o 
  -6  -1   4      128.35      137.29      4.75 o 
  -5  -1   4      299.79      346.06      7.68 o 
  -4  -1   4      307.93      284.09      6.40 o 
  -3  -1   4       71.59       80.06      1.93 o 
  -2  -1   4      134.46      111.15      3.11 o 
  -1  -1   4      219.17      227.60      4.94 o 
   0  -1   4      385.47      407.86      7.50 o 
   1  -1   4      306.48      323.93     12.52 o 
   2  -1   4      388.02      407.21      5.55 o 
   3  -1   4        0.52        0.86      1.01 o 
   4  -1   4      209.74      217.50      4.32 o 
   5  -1   4       51.02       50.07      2.20 o 
   6  -1   4       44.72       36.39      2.15 o 
   7  -1   4      229.32      213.18      4.44 o 
   8  -1   4        0.82       -1.63      1.98 o 
 -10   0   4       13.40       15.36      3.29 o 
  -9   0   4        8.37        5.67      2.56 o 
  -8   0   4      559.13      552.64     12.43 o 
  -7   0   4       59.50       57.77      4.02 o 
  -6   0   4      219.44      233.09      6.58 o 
  -5   0   4      288.77      325.96      7.50 o 
  -4   0   4        4.65       10.71      1.46 o 
  -3   0   4      295.39      325.82      4.29 o 
  -2   0   4     1450.52     1331.35     14.35 o 
  -1   0   4      766.18      785.91     12.43 o 
   0   0   4      673.81      602.64      7.04 o 
   1   0   4      493.34      536.72      8.14 o 
   2   0   4        0.67        1.33      0.96 o 
   3   0   4      368.45      403.69      6.20 o 
   4   0   4       50.56       44.61      2.93 o 
   5   0   4      414.32      416.72     11.06 o 
   6   0   4      184.67      167.98      4.70 o 
   7   0   4        6.51        4.98      3.47 o 
   8   0   4        6.66        6.03      3.84 o 
 -10   1   4       47.23       50.82      4.75 o 
  -9   1   4      118.91      117.37      6.03 o 
  -8   1   4       85.45       76.96      4.57 o 
  -7   1   4      672.58      679.33     13.89 o 
  -6   1   4        3.75        2.56      1.65 o 
  -5   1   4        6.39        8.96      1.65 o 
  -4   1   4       96.21      123.95      2.16 o 
  -3   1   4     1423.12     1449.14     14.86 o 
  -2   1   4     2541.43     2480.12     24.36 o 
  -1   1   4     2554.02     2541.12     26.10 o 
   0   1   4      646.42      574.94     10.05 o 
   1   1   4      614.19      597.51     13.35 o 
   2   1   4      266.38      278.98      4.78 o 
   3   1   4       22.90       32.32      1.98 o 
   4   1   4      102.52       98.98      6.86 o 
   5   1   4      368.41      320.99      6.35 o 
   6   1   4      157.92      154.46      4.65 o 
   7   1   4       76.80       87.84      6.58 o 
   8   1   4      207.89      231.84      6.28 o 
 -10   2   4        2.04        4.02      2.74 o 
  -9   2   4       29.96       19.38      3.29 o 
  -8   2   4       46.29       44.79      4.02 o 
  -7   2   4      268.80      274.04      8.04 o 
  -6   2   4        4.27        1.46      1.65 o 
  -5   2   4      182.96      219.74      6.22 o 
  -4   2   4      624.87      630.25      7.68 o 
  -3   2   4      826.50      805.87      9.10 o 
  -2   2   4      981.02     1067.37     33.27 o 
  -1   2   4      219.98      205.92      3.55 o 
   0   2   4        0.71        1.19      1.19 o 
   1   2   4      637.69      641.73      8.53 o 
   2   2   4      407.18      429.10      9.69 o 
   3   2   4      396.19      416.22      6.97 o 
   4   2   4       77.84       76.37      3.25 o 
   5   2   4      132.48      126.79      4.34 o 
   6   2   4       32.90       36.15      3.03 o 
   7   2   4       69.41       66.01      3.75 o 
   8   2   4       26.46       25.45      3.07 o 
 -10   3   4        0.31        1.28      2.56 o 
  -9   3   4        0.00       -0.37      2.38 o 
  -8   3   4      194.68      193.42      7.31 o 
  -7   3   4       96.61      100.55      4.94 o 
  -6   3   4      622.19      651.00     12.98 o 
  -5   3   4       34.72       42.41      3.29 o 
  -4   3   4      764.22      828.75     28.98 o 
  -3   3   4      777.63      836.65      9.50 o 
  -2   3   4      187.62      202.13      3.72 o 
  -1   3   4       36.45       39.58      1.67 o 
   0   3   4      662.61      744.05     13.89 o 
   1   3   4      261.14      300.91      7.86 o 
   2   3   4      722.83      669.83     13.89 o 
   3   3   4      179.74      190.49      6.95 o 
   4   3   4       70.20       85.86      6.31 o 
   5   3   4      409.07      406.86      7.89 o 
   6   3   4       11.46        8.96      2.23 o 
   7   3   4        5.98       10.97      2.40 o 
 -10   4   4       64.78       63.98      5.67 o 
  -9   4   4       68.93       70.57      4.94 o 
  -8   4   4        3.15        1.83      2.38 o 
  -7   4   4      962.21      980.43     18.46 o 
  -6   4   4      213.87      213.34      6.76 o 
  -5   4   4       58.84       62.13      1.76 o 
  -4   4   4       58.97       69.69      2.06 o 
  -3   4   4       85.61       95.79      3.66 o 
  -2   4   4        1.71        4.71      1.01 o 
  -1   4   4       49.04       44.06      2.10 o 
   0   4   4      297.09      321.39      4.86 o 
   1   4   4      668.27      703.46     14.44 o 
   2   4   4       65.49       69.83      4.57 o 
   3   4   4      755.78      772.57     16.64 o 
   4   4   4      274.45      286.65      9.69 o 
   5   4   4        0.24        0.20      1.74 o 
   6   4   4       35.96       40.46      3.75 o 
   7   4   4        6.40       11.80      5.58 o 
 -10   5   4       34.09       38.76      4.75 o 
  -9   5   4        1.28        0.37      2.56 o 
  -8   5   4        7.48        5.67      2.56 o 
  -7   5   4       72.89       77.33      4.94 o 
  -6   5   4       14.31       17.73      2.56 o 
  -5   5   4        2.89        3.34      0.94 o 
  -4   5   4      634.94      636.01     12.07 o 
  -3   5   4      731.53      745.20      9.86 o 
  -2   5   4     1273.84     1305.04     15.04 o 
  -1   5   4      106.54      104.48      2.80 o 
   0   5   4      307.14      299.73      7.95 o 
   1   5   4       34.06       40.77      4.02 o 
   2   5   4        0.03       -0.18      2.19 o 
   3   5   4      536.01      516.81     13.35 o 
   4   5   4       29.17       21.94      4.02 o 
   5   5   4        1.07       -0.83      2.65 o 
   6   5   4       51.04       59.57      4.16 o 
 -10   6   4        2.88       -2.38      2.38 o 
  -9   6   4        0.40       -2.19      2.19 o 
  -8   6   4       48.28       51.00      4.57 o 
  -7   6   4       18.11       23.22      3.29 o 
  -6   6   4       26.02       23.22      3.11 o 
  -5   6   4      225.68      227.05      6.76 o 
  -4   6   4        6.25        6.22      1.83 o 
  -3   6   4      345.72      348.20      6.02 o 
  -2   6   4        1.66        1.58      1.19 o 
  -1   6   4     1102.52     1085.50     12.91 o 
   0   6   4      821.55      848.67     10.97 o 
   1   6   4      162.53      153.75      6.58 o 
   2   6   4       36.37       37.66      4.39 o 
   3   6   4       32.98       34.92      4.57 o 
   4   6   4       41.49       41.86      5.12 o 
   5   6   4        0.31        8.04      3.47 o 
  -9   7   4       50.48       46.98      4.75 o 
  -8   7   4      113.34       97.62      5.48 o 
  -7   7   4       10.30       10.60      2.93 o 
  -6   7   4       54.62       47.90      4.02 o 
  -5   7   4      408.05      413.71      9.87 o 
  -4   7   4      160.35      167.46      5.67 o 
  -3   7   4       61.55       59.91      3.11 o 
  -2   7   4      706.06      693.46      9.57 o 
  -1   7   4       79.29       80.62      5.12 o 
   0   7   4        0.27       -0.73      2.19 o 
   1   7   4      649.33      638.75     15.54 o 
   2   7   4      185.98      179.34      8.04 o 
   3   7   4      374.01      364.35     11.88 o 
   4   7   4      158.07      149.91      8.04 o 
   5   7   4        7.27        5.85      3.47 o 
  -9   8   4       86.64       89.21      6.03 o 
  -8   8   4       18.43       14.81      3.29 o 
  -7   8   4        1.69        0.73      2.19 o 
  -6   8   4      390.04      398.90     10.24 o 
  -5   8   4        1.69        2.74      2.01 o 
  -4   8   4        0.41        0.49      1.28 o 
  -3   8   4        2.01        2.95      1.35 o 
  -2   8   4      248.34      256.85      9.14 o 
  -1   8   4      198.82      199.81      8.04 o 
   0   8   4       30.10       28.88      4.20 o 
   1   8   4       84.10       80.25      5.67 o 
   2   8   4       10.20       10.42      3.47 o 
   3   8   4        1.91       -2.56      2.56 o 
   4   8   4        1.17        5.30      3.11 o 
  -8   9   4        0.38       -0.18      2.56 o 
  -7   9   4       58.30       57.77      4.75 o 
  -6   9   4       51.23       46.62      4.20 o 
  -5   9   4      136.45      125.96      5.48 o 
  -4   9   4       24.38       20.84      3.66 o 
  -3   9   4       37.06       31.63      4.20 o 
  -2   9   4       25.54       27.97      4.02 o 
  -1   9   4        7.34        7.31      3.11 o 
   0   9   4      352.19      324.49     10.97 o 
   1   9   4        0.37       -2.19      2.19 o 
   2   9   4       56.80       56.67      5.85 o 
   3   9   4        0.70        0.37      3.11 o 
  -7  10   4       16.91       11.15      3.11 o 
  -6  10   4        7.97        4.57      2.38 o 
  -4  10   4      176.77      179.52      8.41 o 
  -3  10   4      185.16      165.81      7.86 o 
  -2  10   4      127.38      129.25      7.13 o 
  -1  10   4       23.83       23.40      4.20 o 
   0  10   4       68.08       70.93      5.85 o 
   1  10   4        5.18       12.07      3.84 o 
  -4  11   4        8.88        4.94      3.29 o 
  -3  11   4        4.46        7.13      3.29 o 
  -2  11   4       13.16        9.32      3.47 o 
  -1  11   4        0.39       -1.10      2.74 o 
  -2 -13   5       33.61       42.05      5.30 o 
  -1 -13   5       16.11       16.27      3.66 o 
   0 -13   5      213.24      211.70      8.96 o 
   1 -13   5       42.93       43.69      4.94 o 
   2 -13   5        1.97       -0.91      2.38 o 
   3 -13   5       29.24       40.58      4.75 o 
  -3 -12   5        5.01       12.07      3.84 o 
  -2 -12   5        0.02        1.10      2.56 o 
  -1 -12   5        3.13        5.85      2.93 o 
   0 -12   5       59.23       61.24      5.12 o 
   1 -12   5       13.83       14.44      3.11 o 
   2 -12   5       49.54       57.59      5.30 o 
   3 -12   5        2.26        3.47      2.56 o 
  -5 -11   5       32.94       35.10      5.30 o 
  -4 -11   5       56.07       47.35      5.48 o 
  -3 -11   5       60.43       62.34      6.03 o 
  -2 -11   5        4.83        4.94      2.74 o 
  -1 -11   5      198.18      192.50      7.86 o 
   0 -11   5       31.68       27.97      3.84 o 
   1 -11   5      476.83      466.72     12.43 o 
   2 -11   5       38.11       40.58      4.20 o 
   3 -11   5      483.02      495.61     12.80 o 
  -6 -10   5        4.22        4.39      3.66 o 
  -5 -10   5       88.11       82.27      6.40 o 
  -4 -10   5       36.69       37.11      5.12 o 
  -3 -10   5       47.18       45.15      5.12 o 
  -2 -10   5       34.85       31.63      4.02 o 
  -1 -10   5      599.30      549.90     13.89 o 
   0 -10   5       96.66       82.81      5.30 o 
   1 -10   5        6.25       10.42      2.74 o 
   2 -10   5       12.76       17.73      2.93 o 
   3 -10   5      247.65      239.67      7.86 o 
   6 -10   5       16.45       17.73      3.84 o 
   7 -10   5      131.79      132.90      7.68 o 
  -7  -9   5       12.46       14.81      4.57 o 
  -6  -9   5        3.07        5.30      3.47 o 
  -5  -9   5        8.93       10.05      3.66 o 
  -4  -9   5       85.72       77.15      6.03 o 
  -3  -9   5        1.56        3.11      2.38 o 
  -2  -9   5       42.10       38.94      4.20 o 
  -1  -9   5     1042.82     1007.12     20.11 o 
   0  -9   5      221.73      228.52      7.68 o 
   1  -9   5       97.06       98.35      4.94 o 
   2  -9   5       31.33       33.82      3.47 o 
   3  -9   5        7.85        9.69      2.38 o 
   4  -9   5       42.44       50.27      4.02 o 
   5  -9   5        2.94       -0.72      1.74 o 
   6  -9   5        1.24       -2.19      2.19 o 
   7  -9   5       13.38       11.70      3.66 o 
  -8  -8   5        5.01        8.59      4.02 o 
  -7  -8   5      138.40      143.87      8.41 o 
  -6  -8   5       12.49        7.31      3.47 o 
  -5  -8   5      212.60      195.06      8.96 o 
  -4  -8   5      224.91      197.44      8.41 o 
  -3  -8   5       80.93       76.60      5.30 o 
  -2  -8   5       28.11       22.30      3.47 o 
  -1  -8   5      151.63      171.48      6.58 o 
   0  -8   5       62.91       61.79      4.02 o 
   1  -8   5        6.74        5.58      1.92 o 
   2  -8   5      437.31      450.54      7.36 o 
   3  -8   5        6.55        2.93      2.01 o 
   4  -8   5      266.09      272.81      5.80 o 
   5  -8   5       14.66       16.31      2.11 o 
   6  -8   5      241.03      236.74      8.78 o 
   7  -8   5        0.96        3.11      2.93 o 
   8  -8   5        0.41        3.47      2.93 o 
  -8  -7   5      163.66      150.09      8.78 o 
  -7  -7   5       33.03       32.91      5.12 o 
  -6  -7   5      622.22      610.60     16.45 o 
  -5  -7   5        0.16       -0.91      2.74 o 
  -4  -7   5       44.92       43.51      4.57 o 
  -3  -7   5      106.01      103.58      4.75 o 
  -2  -7   5      253.29      244.24      7.68 o 
  -1  -7   5      170.31      151.37      5.67 o 
   0  -7   5      123.06      125.06      3.42 o 
   1  -7   5       50.53       63.70      2.50 o 
   2  -7   5      337.62      348.77      5.93 o 
   3  -7   5        7.29        8.78      2.01 o 
   4  -7   5       33.53       36.49      2.50 o 
   5  -7   5        0.03        0.54      1.55 o 
   6  -7   5      123.78      129.54      4.20 o 
   7  -7   5      169.21      162.16      7.68 o 
   8  -7   5       30.98       27.42      4.39 o 
  -9  -6   5      121.52      115.72      8.04 o 
  -8  -6   5      390.27      398.53     13.89 o 
  -7  -6   5        9.74       10.97      3.84 o 
  -6  -6   5      404.13      409.87     12.80 o 
  -5  -6   5       22.10       29.80      1.96 o 
  -4  -6   5       15.02       14.59      2.01 o 
  -3  -6   5      544.90      541.70     14.90 o 
  -2  -6   5       42.26       24.86      2.93 o 
  -1  -6   5       72.08       73.49      2.65 o 
   0  -6   5      562.38      540.76     10.60 o 
   1  -6   5     1186.81     1182.16     20.38 o 
   2  -6   5       85.86       86.10      4.02 o 
   3  -6   5        4.15        6.22      1.83 o 
   4  -6   5       38.55       35.13      6.22 o 
   5  -6   5      849.50      839.17     11.53 o 
   6  -6   5        3.03        5.73      1.62 o 
   7  -6   5        4.49        0.18      2.74 o 
   8  -6   5       17.85       12.61      3.84 o 
  -9  -5   5        3.70        7.50      3.84 o 
  -8  -5   5       82.70       85.92      6.76 o 
  -7  -5   5       26.42       24.14      2.19 o 
  -6  -5   5      110.15      113.90      3.60 o 
  -5  -5   5      176.03      180.47      3.99 o 
  -4  -5   5       67.59       77.03      6.03 o 
  -3  -5   5      296.06      258.89      4.46 o 
  -2  -5   5     1381.90     1389.73     16.28 o 
  -1  -5   5      569.65      546.45      8.87 o 
   0  -5   5      966.01      938.83     11.24 o 
   1  -5   5      195.45      242.37      4.11 o 
   2  -5   5        4.40        4.94      1.46 o 
   3  -5   5      439.47      431.80      9.32 o 
   4  -5   5      277.83      266.54      5.26 o 
   5  -5   5      206.52      210.84      4.92 o 
   6  -5   5      178.43      159.34      4.44 o 
   7  -5   5       39.42       42.05      4.75 o 
   8  -5   5        2.67       -2.74      2.74 o 
 -10  -4   5        8.82        4.94      4.20 o 
  -9  -4   5       25.51       26.87      5.12 o 
  -8  -4   5        9.30       11.34      2.05 o 
  -7  -4   5      113.07      125.16      4.02 o 
  -6  -4   5       58.15       61.58      2.87 o 
  -5  -4   5        7.29       12.06      1.92 o 
  -4  -4   5       20.76       29.13      1.79 o 
  -3  -4   5      329.24      317.32      5.74 o 
  -2  -4   5      591.36      569.82      8.50 o 
  -1  -4   5      245.96      248.79      4.19 o 
   0  -4   5     1307.50     1308.91     19.29 o 
   1  -4   5      740.10      758.31     13.35 o 
   2  -4   5      495.19      481.35      9.69 o 
   3  -4   5      709.08      703.10     12.98 o 
   4  -4   5       98.24       92.50      4.02 o 
   5  -4   5      602.01      618.47      9.15 o 
   6  -4   5       24.50       23.01      2.24 o 
   7  -4   5      422.91      370.74     10.97 o 
   8  -4   5       18.94       25.78      4.20 o 
 -10  -3   5        3.97        7.50      4.02 o 
  -9  -3   5       14.25       17.48      2.43 o 
  -8  -3   5       76.75       71.58      3.58 o 
  -7  -3   5      179.63      181.13      4.80 o 
  -6  -3   5        0.04       -0.41      1.74 o 
  -5  -3   5      722.17      717.78     15.08 o 
  -4  -3   5     1103.49     1155.39     19.56 o 
  -3  -3   5      131.71      131.89      2.43 o 
  -2  -3   5      598.72      569.73      7.37 o 
  -1  -3   5      239.37      252.52      4.20 o 
   0  -3   5     1105.71     1183.95     26.14 o 
   1  -3   5     2741.49     2714.04     39.49 o 
   2  -3   5     1045.79     1044.41     17.37 o 
   3  -3   5      407.53      426.69      8.96 o 
   4  -3   5       90.40       96.34      4.20 o 
   5  -3   5        1.25        3.84      1.83 o 
   6  -3   5      451.91      461.48      7.83 o 
   7  -3   5      127.73      118.64      3.36 o 
 -10  -2   5      229.40      227.53      6.32 o 
  -9  -2   5       65.63       65.35      3.72 o 
  -8  -2   5      204.45      200.91      5.36 o 
  -7  -2   5      572.87      540.58     11.33 o 
  -6  -2   5        2.63        0.91      1.46 o 
  -5  -2   5       49.00       57.40      2.93 o 
  -4  -2   5      257.48      277.04      4.48 o 
  -3  -2   5      103.53      110.42      2.46 o 
  -2  -2   5      338.82      324.68      6.76 o 
  -1  -2   5     2823.82     2686.28     27.27 o 
   1  -2   5       30.28       38.59      1.27 o 
   2  -2   5        2.61        1.74      0.82 o 
   3  -2   5      301.47      306.21      4.97 o 
   4  -2   5      498.09      486.08      7.50 o 
   5  -2   5       23.56       23.33      2.06 o 
   6  -2   5       96.36       78.01      4.94 o 
   7  -2   5      148.20      128.59      4.34 o 
   8  -2   5        0.34       -2.93      3.11 o 
 -10  -1   5        8.34        8.38      2.28 o 
  -9  -1   5       51.87       56.31      4.39 o 
  -8  -1   5        2.41        5.30      2.19 o 
  -7  -1   5       35.14       45.70      3.66 o 
  -6  -1   5      342.71      372.39      8.59 o 
  -5  -1   5      194.57      221.20      5.85 o 
  -4  -1   5      572.20      581.56      7.23 o 
  -3  -1   5      410.86      398.86      5.30 o 
  -2  -1   5      276.91      248.63      5.30 o 
  -1  -1   5      166.86      168.55      4.20 o 
   0  -1   5      857.96      949.90     15.36 o 
   1  -1   5       95.54       99.03      2.29 o 
   2  -1   5       10.72        8.62      1.09 o 
   3  -1   5      108.33      119.67      3.66 o 
   4  -1   5      183.58      203.17      4.45 o 
   5  -1   5     1432.92     1386.27     16.91 o 
   6  -1   5        6.68       10.36      2.19 o 
   7  -1   5       39.11       38.89      2.90 o 
   8  -1   5        1.84        1.28      3.66 o 
 -10   0   5       23.17       13.35      3.11 o 
  -9   0   5        0.40       -2.01      2.01 o 
  -8   0   5      526.38      512.42     11.88 o 
  -7   0   5        2.00        5.30      2.01 o 
  -6   0   5       10.99       10.42      2.19 o 
  -5   0   5        6.86        1.10      1.28 o 
  -4   0   5     1025.65     1034.90     11.36 o 
  -3   0   5        5.66        0.80      0.70 o 
  -2   0   5     5326.73     5269.40     72.39 o 
  -1   0   5     1429.17     1383.89     21.02 o 
   0   0   5      296.83      302.64      4.29 o 
   1   0   5      470.39      466.34      6.24 o 
   2   0   5       31.75       25.45      1.67 o 
   3   0   5      291.80      285.07      5.94 o 
   4   0   5       12.69       19.45      1.98 o 
   5   0   5       62.23       63.72      3.12 o 
   6   0   5       14.24       10.82      3.93 o 
   7   0   5       12.99       10.20      2.13 o 
   8   0   5       19.96       12.07      4.20 o 
 -10   1   5       61.91       58.13      5.12 o 
  -9   1   5       61.91       61.79      4.57 o 
  -8   1   5      324.62      318.28      9.32 o 
  -7   1   5      269.91      249.17      7.50 o 
  -6   1   5      210.54      238.39      6.95 o 
  -5   1   5        3.60        5.88      0.67 o 
  -4   1   5        0.44       -0.59      0.73 o 
  -3   1   5     1867.93     1947.22     19.84 o 
  -2   1   5       88.01       95.26      2.29 o 
  -1   1   5        0.47        0.43      0.73 o 
   0   1   5      121.63      118.82      2.71 o 
   1   1   5     1098.63     1126.73     14.99 o 
   2   1   5      451.28      420.34     10.42 o 
   3   1   5       55.98       63.18      2.76 o 
   4   1   5      102.18      100.58      3.93 o 
   5   1   5       18.62       21.96      3.11 o 
   6   1   5      243.17      250.45      8.23 o 
   7   1   5        0.56        2.61      1.96 o 
   8   1   5      130.68      144.37      5.22 o 
 -10   2   5       22.35       23.77      3.84 o 
  -9   2   5      106.96      110.05      5.85 o 
  -8   2   5       27.50       25.05      3.29 o 
  -7   2   5      397.80      397.25     10.05 o 
  -6   2   5       36.75       36.38      3.11 o 
  -5   2   5     1528.84     1542.07     16.08 o 
  -4   2   5        1.21        1.04      0.74 o 
  -3   2   5      629.18      665.19      8.00 o 
  -2   2   5      599.09      643.72      6.53 o 
  -1   2   5      324.01      352.28      5.30 o 
   0   2   5       40.38       49.18      2.19 o 
   1   2   5      612.62      645.00      8.79 o 
   2   2   5      444.89      486.03      7.50 o 
   3   2   5        1.01        1.00      1.35 o 
   4   2   5      152.33      145.97      4.37 o 
   5   2   5      475.63      475.08      8.56 o 
   6   2   5        8.12        6.18      2.02 o 
   7   2   5      241.16      255.61      9.87 o 
 -10   3   5        4.33        2.19      2.74 o 
  -9   3   5       75.38       67.09      5.48 o 
  -8   3   5       95.95       85.56      5.12 o 
  -7   3   5     1117.99     1088.47     19.74 o 
  -6   3   5       28.69       31.63      3.29 o 
  -5   3   5      123.83      137.55      2.63 o 
  -4   3   5       38.72       41.95      1.76 o 
  -3   3   5      789.53      841.35      9.82 o 
  -2   3   5       24.58       24.92      1.26 o 
  -1   3   5     1441.02     1459.26     13.18 o 
   0   3   5       34.68       29.73      1.94 o 
   1   3   5        1.70        1.67      1.09 o 
   2   3   5       94.94       90.52      3.29 o 
   3   3   5       38.43       35.54      2.65 o 
   4   3   5      803.73      803.15     12.00 o 
   5   3   5        1.37        2.12      1.80 o 
   6   3   5      100.07      101.42      4.47 o 
   7   3   5       40.10       40.91      3.59 o 
 -10   4   5        9.30       13.35      3.47 o 
  -9   4   5       37.31       32.36      4.20 o 
  -8   4   5     1072.28     1067.44     20.48 o 
  -7   4   5       26.55       30.71      3.47 o 
  -6   4   5      148.74      151.37      5.67 o 
  -5   4   5      256.17      262.58      4.29 o 
  -4   4   5        7.67        6.76      1.65 o 
  -3   4   5      126.11      145.99      3.17 o 
  -2   4   5       68.02       52.87      2.11 o 
  -1   4   5      130.35      148.23      4.94 o 
   0   4   5      392.47      431.26     10.24 o 
   1   4   5      842.68      821.01     16.45 o 
   2   4   5       80.74       83.36      4.94 o 
   3   4   5        0.72       -0.64      2.01 o 
   4   4   5     1167.45     1141.81     29.62 o 
   5   4   5       92.40       94.10      4.16 o 
   6   4   5        3.59        3.30      3.38 o 
 -10   5   5       35.03       33.82      4.57 o 
  -9   5   5       18.33       20.66      3.47 o 
  -8   5   5        3.94        5.48      2.56 o 
  -7   5   5      307.80      328.88      9.51 o 
  -6   5   5      514.02      538.93     11.88 o 
  -5   5   5       18.73       20.53      1.52 o 
  -4   5   5       15.31       19.73      1.54 o 
  -3   5   5      348.92      365.70      6.14 o 
  -2   5   5      131.48      132.02      3.34 o 
  -1   5   5        5.69        6.34      1.28 o 
   0   5   5      240.13      224.72      4.29 o 
   1   5   5      171.42      149.54      6.40 o 
   2   5   5      175.00      172.58      7.31 o 
   3   5   5       58.14       53.93      5.12 o 
   4   5   5       45.20       44.80      3.33 o 
   5   5   5       19.23       18.93      2.68 o 
   6   5   5       57.25       57.58      4.13 o 
 -10   6   5       52.63       44.42      4.94 o 
  -9   6   5        7.20       15.72      3.29 o 
  -8   6   5        1.35        4.02      2.38 o 
  -7   6   5       62.91       70.38      4.75 o 
  -6   6   5       18.50       21.94      3.11 o 
  -5   6   5        0.50        5.12      2.01 o 
  -4   6   5        3.72        3.47      1.65 o 
  -3   6   5       61.74       57.49      2.59 o 
  -2   6   5        2.28        0.67      1.37 o 
  -1   6   5      429.84      414.12     10.51 o 
   0   6   5      255.91      244.24      8.41 o 
   1   6   5      217.63      190.13      7.68 o 
   2   6   5       13.25       11.52      3.11 o 
   3   6   5       23.22       24.13      4.02 o 
   4   6   5      229.89      231.38     10.60 o 
   5   6   5       17.28       20.31      2.81 o 
  -9   7   5        0.63       -0.91      2.56 o 
  -8   7   5       34.05       24.50      3.66 o 
  -7   7   5      109.90      110.24      5.85 o 
  -6   7   5       19.21       17.37      2.93 o 
  -5   7   5       98.78       83.18      4.39 o 
  -4   7   5        0.12       -1.28      1.46 o 
  -3   7   5      137.76      138.96      3.91 o 
  -2   7   5      289.88      277.48      5.30 o 
  -1   7   5      212.09      204.75      7.86 o 
   0   7   5       76.43       79.71      5.30 o 
   1   7   5       19.92       18.65      3.66 o 
   2   7   5       17.45       17.37      3.66 o 
   3   7   5       36.21       49.91      5.48 o 
   4   7   5       21.59       22.49      4.20 o 
  -8   8   5       42.15       43.14      4.57 o 
  -7   8   5      513.73      544.97     13.16 o 
  -6   8   5       27.58       33.64      3.66 o 
  -5   8   5      123.68      120.29      5.30 o 
  -4   8   5      183.91      168.23      4.56 o 
  -3   8   5      437.10      420.47     12.07 o 
  -2   8   5       22.27       21.57      3.66 o 
  -1   8   5        0.85        0.73      2.38 o 
   0   8   5       85.93       81.17      5.48 o 
   1   8   5       11.23       11.88      3.29 o 
   2   8   5        4.33       -0.91      2.56 o 
   3   8   5      315.59      338.57     12.07 o 
  -8   9   5        4.30        5.67      2.74 o 
  -7   9   5       55.28       53.93      4.75 o 
  -6   9   5      134.58      131.99      6.03 o 
  -5   9   5        2.48        0.55      2.01 o 
  -4   9   5      248.39      247.89      9.51 o 
  -3   9   5        1.05        3.66      2.56 o 
  -2   9   5        7.88        6.40      3.11 o 
  -1   9   5      102.28       89.94      6.03 o 
   0   9   5       26.27       28.88      4.39 o 
   1   9   5        4.44        6.22      3.11 o 
   2   9   5        0.20        5.85      3.29 o 
  -4  10   5      125.17      129.25      7.13 o 
  -3  10   5       78.70       80.99      5.85 o 
  -2  10   5        0.02        0.18      2.74 o 
  -1  10   5        2.56        4.39      3.11 o 
   0  10   5       18.33       21.94      4.20 o 
  -2 -13   6       34.85       32.54      4.75 o 
  -1 -13   6        3.92        6.03      3.11 o 
   0 -13   6       48.39       44.42      4.94 o 
   1 -13   6        7.43        4.94      2.74 o 
   2 -13   6        0.14        1.65      2.56 o 
   3 -13   6       10.17       12.80      3.11 o 
  -4 -12   6        1.08       -0.37      2.93 o 
  -3 -12   6       43.48       36.93      5.12 o 
  -2 -12   6       59.04       57.40      5.67 o 
  -1 -12   6      238.99      232.36      9.14 o 
   0 -12   6        2.77        4.39      2.56 o 
   1 -12   6      106.81      119.93      6.22 o 
   2 -12   6      195.11      209.69      8.04 o 
   3 -12   6       41.63       40.22      4.20 o 
  -5 -11   6       86.83       83.55      6.76 o 
  -4 -11   6        0.01        0.37      2.93 o 
  -3 -11   6       18.98       26.69      4.39 o 
  -2 -11   6        1.15       -0.37      2.38 o 
  -1 -11   6        0.11        1.28      2.19 o 
   0 -11   6      111.90      110.97      6.03 o 
   1 -11   6       25.58       29.80      3.66 o 
   2 -11   6        3.18        3.47      2.19 o 
  -6 -10   6        4.52        3.84      3.29 o 
  -5 -10   6        2.31       -2.56      2.93 o 
  -4 -10   6       30.55       31.08      4.57 o 
  -3 -10   6       42.72       42.23      4.75 o 
  -2 -10   6       29.95       30.16      4.02 o 
  -1 -10   6      138.24      154.48      6.76 o 
   0 -10   6      682.50      714.07     15.72 o 
   1 -10   6       42.61       45.89      3.84 o 
   2 -10   6       67.27       74.59      4.57 o 
   3 -10   6      202.28      224.86      7.86 o 
   4 -10   6      212.00      218.83      7.68 o 
   5 -10   6       21.19       18.28      3.11 o 
  -7  -9   6       25.99       37.11      5.48 o 
  -6  -9   6        3.29        3.47      3.29 o 
  -5  -9   6       25.52       24.68      4.20 o 
  -4  -9   6       18.28       20.48      3.84 o 
  -3  -9   6      167.70      161.97      7.31 o 
  -2  -9   6      105.22      112.98      6.03 o 
  -1  -9   6      260.79      264.71      8.41 o 
   0  -9   6       45.67       52.83      4.02 o 
   1  -9   6      179.89      188.29      4.78 o 
   2  -9   6      129.98      128.72      3.93 o 
   3  -9   6      131.99      123.58      5.67 o 
   4  -9   6        3.70        3.29      2.19 o 
   5  -9   6        6.47        9.51      2.56 o 
  -8  -8   6        0.05        1.28      3.47 o 
  -7  -8   6        0.87        3.66      3.47 o 
  -6  -8   6        3.21        5.67      3.47 o 
  -5  -8   6        7.78        8.59      3.29 o 
  -4  -8   6      238.42      212.43      8.59 o 
  -3  -8   6      120.15      138.02      6.58 o 
  -2  -8   6      124.33      120.66      5.67 o 
  -1  -8   6       60.50       60.15      4.02 o 
   0  -8   6      140.45      146.39      4.06 o 
   1  -8   6       14.34       16.94      3.29 o 
   2  -8   6        0.61        1.68      2.56 o 
   3  -8   6      148.80      165.08      6.22 o 
   4  -8   6       40.11       42.78      3.84 o 
   5  -8   6       26.94       31.81      3.47 o 
  -8  -7   6      133.45      151.73      8.78 o 
  -7  -7   6       10.84       19.74      4.39 o 
  -6  -7   6       43.06       43.88      5.48 o 
  -5  -7   6      102.70      118.28      6.76 o 
  -4  -7   6      106.85      122.48      3.32 o 
  -3  -7   6        0.12        0.61      0.98 o 
  -2  -7   6     1282.72     1249.53     22.49 o 
  -1  -7   6      438.55      417.22      6.98 o 
   0  -7   6      110.51      119.43      3.33 o 
   1  -7   6      471.40      487.69      7.41 o 
   2  -7   6        3.72        6.76      2.01 o 
   3  -7   6        9.79       13.53      2.38 o 
   4  -7   6        0.74        0.00      1.83 o 
   5  -7   6      110.87      109.87      5.30 o 
   6  -7   6        1.12       -1.10      1.65 o 
  -9  -6   6       83.91       88.30      7.68 o 
  -8  -6   6      128.85      141.50      8.59 o 
  -7  -6   6       22.00       18.10      4.20 o 
  -6  -6   6      382.74      379.34     12.07 o 
  -5  -6   6        2.05        0.90      1.46 o 
  -4  -6   6       10.10       13.05      2.56 o 
  -3  -6   6      523.19      532.72     12.25 o 
  -2  -6   6      947.04      854.29     12.61 o 
  -1  -6   6      210.28      192.37      8.14 o 
   0  -6   6       53.46       55.99      4.84 o 
   1  -6   6      542.54      569.12     11.79 o 
   2  -6   6       40.09       41.13      3.11 o 
   3  -6   6        4.33        1.83      1.65 o 
   4  -6   6       27.49       32.72      3.29 o 
   5  -6   6      469.18      465.62     10.79 o 
   6  -6   6        3.00        4.57      2.01 o 
  -9  -5   6       51.67       58.50      6.76 o 
  -8  -5   6       36.96       42.23      5.67 o 
  -7  -5   6       18.79       15.22      2.05 o 
  -6  -5   6       76.89       79.57      3.29 o 
  -5  -5   6        9.22        6.17      1.83 o 
  -4  -5   6       82.66       90.97      3.02 o 
  -3  -5   6      466.83      472.67     11.33 o 
  -2  -5   6      753.35      715.42     21.75 o 
  -1  -5   6       41.16       38.29      1.93 o 
   0  -5   6     1316.35     1390.32     15.63 o 
   1  -5   6      152.85      147.71      4.94 o 
   2  -5   6      377.48      382.44      8.78 o 
   3  -5   6        6.17        6.22      1.83 o 
   4  -5   6       33.55       40.40      3.29 o 
   5  -5   6      304.39      303.29      8.23 o 
   6  -5   6        0.21        0.91      1.83 o 
 -10  -4   6       17.61       16.45      4.57 o 
  -9  -4   6        2.12        0.77      1.83 o 
  -8  -4   6      260.34      254.04      6.05 o 
  -7  -4   6        1.87        3.76      1.60 o 
  -6  -4   6       28.01       26.75      2.13 o 
  -5  -4   6      155.58      171.73      4.12 o 
  -4  -4   6      191.38      214.86      4.30 o 
  -3  -4   6      140.70      154.09      3.68 o 
  -2  -4   6      800.36      737.24     13.07 o 
  -1  -4   6      128.14      143.07      2.99 o 
   0  -4   6       95.45       86.18      1.99 o 
   1  -4   6      287.53      319.37      7.50 o 
   2  -4   6        2.90        1.28      1.28 o 
   3  -4   6      366.17      330.16      8.04 o 
   4  -4   6      403.80      435.64      9.87 o 
   5  -4   6       57.95       62.89      4.02 o 
   6  -4   6       41.91       49.73      3.66 o 
   7  -4   6        7.58        5.67      2.19 o 
 -10  -3   6        1.24       -0.27      3.20 o 
  -9  -3   6       94.00       97.40      4.17 o 
  -8  -3   6      325.69      318.78      6.81 o 
  -7  -3   6       65.56       65.55      3.24 o 
  -6  -3   6        4.88        7.85      1.55 o 
  -5  -3   6        1.09        0.94      1.05 o 
  -4  -3   6       19.39       24.55      1.35 o 
  -3  -3   6     1970.88     1965.80     21.38 o 
  -2  -3   6       17.91       17.03      2.56 o 
  -1  -3   6     1404.63     1408.36     15.31 o 
   0  -3   6     1996.79     2188.27     32.72 o 
   1  -3   6       61.88       67.64      3.29 o 
   2  -3   6       48.99       44.24      2.93 o 
   3  -3   6      178.99      180.44      5.67 o 
   4  -3   6        4.33        4.20      1.83 o 
   5  -3   6        1.27       -0.13      1.55 o 
   6  -3   6        5.14        5.18      1.62 o 
   7  -3   6       29.27       28.34      3.47 o 
 -10  -2   6        4.58        6.76      2.23 o 
  -9  -2   6        0.71        0.76      1.76 o 
  -8  -2   6      125.35      117.00      5.48 o 
  -7  -2   6       25.28       24.86      2.93 o 
  -6  -2   6      221.80      221.39      6.40 o 
  -5  -2   6      976.20      910.23     15.54 o 
  -4  -2   6      643.71      640.82      8.14 o 
  -3  -2   6     2910.71     2867.17     41.41 o 
  -2  -2   6     1053.74     1099.80     17.55 o 
  -1  -2   6       66.35       75.96      1.69 o 
   0  -2   6      651.96      554.11     10.42 o 
   1  -2   6     1152.56     1119.36     18.46 o 
   2  -2   6      328.61      353.37     10.05 o 
   3  -2   6       82.09       84.62      3.66 o 
   4  -2   6        0.00       -1.34      2.10 o 
   5  -2   6        2.54        4.87      1.58 o 
   6  -2   6        1.12        1.83      1.62 o 
   7  -2   6       23.92       33.64      3.66 o 
 -10  -1   6        1.34        3.84      2.56 o 
  -9  -1   6      233.77      225.41      7.86 o 
  -8  -1   6      373.10      352.28      9.51 o 
  -7  -1   6        8.34        7.31      2.19 o 
  -6  -1   6      356.93      363.07      8.59 o 
  -5  -1   6      306.99      309.14      4.87 o 
  -4  -1   6      225.63      217.64      4.48 o 
  -3  -1   6      215.38      244.87      4.00 o 
  -2  -1   6      138.49      153.38      4.39 o 
  -1  -1   6     1888.76     1944.76     29.07 o 
   0  -1   6      123.74      135.10      4.39 o 
   1  -1   6     1219.58     1252.51     13.87 o 
   2  -1   6      455.18      448.37      6.43 o 
   3  -1   6        2.18        2.01      1.16 o 
   4  -1   6      188.71      185.50      4.40 o 
   5  -1   6        1.63        0.37      1.58 o 
   6  -1   6      238.58      233.96      5.60 o 
   7  -1   6       31.73       25.05      3.29 o 
 -10   0   6        5.72       10.79      3.11 o 
  -9   0   6       70.84       70.75      4.75 o 
  -8   0   6       21.98       23.40      3.11 o 
  -7   0   6       23.74       27.24      3.11 o 
  -6   0   6      221.68      220.66      6.58 o 
  -5   0   6      852.39      909.41     12.25 o 
  -4   0   6      757.73      768.00      9.10 o 
  -3   0   6      769.04      735.43      8.79 o 
  -2   0   6      485.21      446.25      8.59 o 
  -1   0   6      245.30      252.65      6.03 o 
   0   0   6      216.98      267.02      4.13 o 
   1   0   6      176.37      215.71      3.82 o 
   2   0   6     1702.54     1775.10     19.84 o 
   3   0   6      247.58      259.78      8.14 o 
   4   0   6      194.66      183.23      7.77 o 
   5   0   6       57.93       55.83     10.05 o 
   6   0   6      455.04      455.04      8.38 o 
   7   0   6      155.87      169.47      6.95 o 
 -10   1   6       80.62       80.44      5.48 o 
  -9   1   6       13.76       13.53      3.11 o 
  -8   1   6      183.16      167.46      6.58 o 
  -7   1   6      219.66      215.54      7.13 o 
  -6   1   6      181.01      173.12      5.85 o 
  -5   1   6      511.82      480.12     13.71 o 
  -4   1   6        4.38        5.55      0.91 o 
  -3   1   6      362.41      361.51      5.22 o 
  -2   1   6      342.30      296.34      6.58 o 
  -1   1   6     1614.60     1749.56     19.00 o 
   0   1   6      827.23      984.86     11.69 o 
   1   1   6      305.64      316.35      5.22 o 
   2   1   6        0.06       -1.03      1.03 o 
   3   1   6      153.40      157.18      4.07 o 
   4   1   6       89.59      100.13      3.74 o 
   5   1   6       69.15       75.08      3.59 o 
   6   1   6      328.32      327.63      7.21 o 
   7   1   6       42.94       44.61      4.57 o 
 -10   2   6       86.11       81.53      5.48 o 
  -9   2   6      149.61      156.12      6.76 o 
  -8   2   6      106.04      106.95      5.48 o 
  -7   2   6       29.23       26.51      3.29 o 
  -6   2   6      260.64      273.85      7.68 o 
  -5   2   6       37.38       36.86      3.11 o 
  -4   2   6      997.82     1057.48     12.00 o 
  -3   2   6      293.70      345.78      5.17 o 
  -2   2   6      178.89      206.73      3.17 o 
  -1   2   6       17.20       21.48      1.55 o 
   0   2   6      177.37      232.85      7.86 o 
   1   2   6      322.66      348.11      5.94 o 
   2   2   6      142.57      145.33      3.87 o 
   3   2   6        5.08        3.87      2.56 o 
   4   2   6      145.61      142.44      6.49 o 
   5   2   6        3.28        5.03      1.98 o 
   6   2   6      137.26      136.56      4.95 o 
   7   2   6       60.65       57.59      5.30 o 
 -10   3   6       17.25       17.92      3.66 o 
  -9   3   6       18.22       20.48      3.47 o 
  -8   3   6        4.94        5.67      2.38 o 
  -7   3   6      253.87      235.65      7.68 o 
  -6   3   6        5.48        8.59      2.19 o 
  -5   3   6      328.60      312.32      6.22 o 
  -4   3   6      832.51      850.27     10.19 o 
  -3   3   6      550.60      594.20      7.82 o 
  -2   3   6      251.12      286.53      4.75 o 
  -1   3   6      347.16      346.20      5.82 o 
   0   3   6      357.99      381.40      6.40 o 
   1   3   6       38.66       38.30      2.39 o 
   2   3   6        4.25        7.68      1.68 o 
   3   3   6       66.65       63.19      3.28 o 
   4   3   6       62.94       68.00      3.67 o 
   5   3   6       32.39       36.50      3.09 o 
   6   3   6       30.68       33.53      3.15 o 
 -10   4   6       82.15       70.20      5.85 o 
  -9   4   6       64.38       59.60      5.12 o 
  -8   4   6       72.33       68.37      4.75 o 
  -7   4   6      698.49      690.12     14.63 o 
  -6   4   6        9.66        7.13      2.19 o 
  -5   4   6       62.44       75.59      2.93 o 
  -4   4   6       10.47       17.00      1.54 o 
  -3   4   6       10.84        6.93      1.46 o 
  -2   4   6        4.47        4.54      0.96 o 
  -1   4   6       59.12       66.03      2.97 o 
   0   4   6      231.03      236.25      5.10 o 
   1   4   6       88.01       85.38      4.84 o 
   2   4   6       44.18       39.36      3.56 o 
   3   4   6       51.36       52.31      3.36 o 
   4   4   6      190.83      180.30      5.76 o 
   5   4   6        8.37        6.72      3.47 o 
   6   4   6        6.74        6.36      2.32 o 
 -10   5   6        0.06       -2.19      2.19 o 
  -9   5   6      147.37      143.69      7.13 o 
  -8   5   6      357.20      360.87     10.60 o 
  -7   5   6        0.86        0.37      2.19 o 
  -6   5   6        4.99        2.56      2.01 o 
  -5   5   6       19.62       21.46      2.65 o 
  -4   5   6      143.69      136.58      3.41 o 
  -3   5   6       13.69       12.58      1.28 o 
  -2   5   6      241.67      241.92      4.02 o 
  -1   5   6        0.40        1.35      1.05 o 
   0   5   6       36.97       29.89      1.70 o 
   1   5   6       13.48        8.64      1.94 o 
   2   5   6      891.68      847.61     12.73 o 
   3   5   6      337.87      327.32      7.30 o 
   4   5   6      109.04      102.04      4.45 o 
   5   5   6        3.85        3.82      3.75 o 
  -9   6   6      206.16      221.75      8.78 o 
  -8   6   6        4.51       10.05      2.74 o 
  -7   6   6       63.42       66.00      4.75 o 
  -6   6   6        4.78        2.93      2.01 o 
  -5   6   6       10.65       12.25      2.38 o 
  -4   6   6      107.91      100.64      4.11 o 
  -3   6   6      138.23      146.25      3.21 o 
  -2   6   6        0.53        1.02      1.18 o 
  -1   6   6      952.11      935.92     17.37 o 
   0   6   6       85.11       80.62      4.94 o 
   1   6   6       17.33       15.90      3.29 o 
   2   6   6       87.61       85.45      3.94 o 
   3   6   6       11.00       11.30      3.75 o 
   4   6   6      222.57      216.21      6.32 o 
  -9   7   6        1.32        2.01      2.74 o 
  -8   7   6        0.12       -1.83      2.38 o 
  -7   7   6      232.56      223.40      8.04 o 
  -6   7   6        0.25        2.56      2.19 o 
  -5   7   6      135.57      136.93      5.67 o 
  -4   7   6        0.72        2.63      1.46 o 
  -3   7   6       67.64       72.23      3.03 o 
  -2   7   6       11.19       14.81      3.29 o 
  -1   7   6      594.28      558.86     14.08 o 
   0   7   6      191.43      178.97      7.50 o 
   1   7   6      109.82       89.21      5.85 o 
   2   7   6        0.47       -2.01      2.19 o 
   3   7   6        1.81       -1.17      1.80 o 
  -8   8   6       38.97       34.37      4.02 o 
  -7   8   6        7.31        6.58      2.56 o 
  -6   8   6        0.05        0.00      2.01 o 
  -5   8   6       28.27       25.96      3.11 o 
  -4   8   6      105.34      110.97      4.94 o 
  -3   8   6     1146.98     1130.33     23.40 o 
  -2   8   6      259.17      260.87      9.51 o 
  -1   8   6        1.35        7.13      2.93 o 
   0   8   6        2.68        3.11      2.56 o 
   1   8   6      103.69       96.53      6.40 o 
   2   8   6       17.87       19.74      4.20 o 
  -7   9   6      120.35      125.41      6.40 o 
  -6   9   6      207.08      217.18      7.68 o 
  -4   9   6       11.12       12.07      3.47 o 
  -3   9   6       41.54       38.57      4.75 o 
  -2   9   6        1.05        0.18      2.56 o 
  -1   9   6        0.01        4.39      2.74 o 
   0   9   6       99.59       97.80      6.58 o 
   1   9   6       42.80       38.76      5.12 o 
  -4  10   6        7.93        8.04      3.29 o 
  -3  10   6       26.02       31.99      4.75 o 
  -2  10   6        2.52       -1.46      2.74 o 
  -2 -13   7       13.21       14.63      3.66 o 
  -1 -13   7        2.03        1.28      2.56 o 
   0 -13   7       18.59       19.74      3.66 o 
   1 -13   7        4.93        2.74      2.38 o 
   2 -13   7       21.53       24.50      3.84 o 
  -4 -12   7      106.20      128.70      7.86 o 
  -3 -12   7        2.59        0.00      2.74 o 
  -2 -12   7      323.70      306.94     10.60 o 
  -1 -12   7        1.45       -2.19      2.19 o 
   0 -12   7        1.68        5.85      2.74 o 
   1 -12   7       35.07       34.19      4.02 o 
   2 -12   7        6.87       14.81      2.93 o 
  -5 -11   7       18.48        9.51      3.47 o 
  -4 -11   7       24.01       33.45      4.57 o 
  -3 -11   7      108.05       99.08      6.40 o 
  -2 -11   7        0.98        3.47      2.56 o 
  -1 -11   7       21.59       24.68      3.66 o 
   0 -11   7        0.73        2.93      2.19 o 
   1 -11   7       57.75       69.65      4.57 o 
   2 -11   7       31.87       35.28      3.66 o 
   3 -11   7        0.19        2.01      2.56 o 
   4 -11   7       48.04       51.37      4.75 o 
   5 -11   7        1.25       -1.28      2.19 o 
  -6 -10   7      109.10      122.67      7.68 o 
  -5 -10   7      138.62      124.86      7.50 o 
  -4 -10   7        8.71        9.32      3.11 o 
  -3 -10   7        0.90        0.73      2.38 o 
  -2 -10   7      131.24      115.35      6.22 o 
  -1 -10   7      422.21      405.84     10.97 o 
   0 -10   7      181.65      192.87      7.13 o 
   1 -10   7      111.10      118.68      4.20 o 
   2 -10   7        0.69        4.14      1.48 o 
   3 -10   7       81.48       84.09      5.30 o 
   4 -10   7      219.27      233.27      8.23 o 
   5 -10   7       99.39      105.12      5.85 o 
  -7  -9   7      118.62      106.76      7.86 o 
  -6  -9   7       55.63       55.39      6.03 o 
  -5  -9   7       16.00       13.16      3.66 o 
  -4  -9   7       15.94       12.98      3.29 o 
  -3  -9   7      164.98      153.38      6.95 o 
  -2  -9   7     1764.55     1785.90     31.44 o 
  -1  -9   7      154.88      151.19      6.22 o 
   0  -9   7       29.83       33.68      2.58 o 
   1  -9   7      118.40      107.03      3.67 o 
   2  -9   7      174.17      190.00      5.94 o 
   3  -9   7       72.52       65.81      4.57 o 
   4  -9   7        0.70        0.18      2.19 o 
   5  -9   7       30.89       44.24      4.20 o 
  -8  -8   7       22.97       36.38      5.67 o 
  -7  -8   7      268.09      263.98     11.15 o 
  -6  -8   7       28.38       25.59      4.57 o 
  -5  -8   7       47.30       50.46      5.30 o 
  -4  -8   7        2.19        2.93      2.93 o 
  -3  -8   7      295.59      302.19      9.32 o 
  -2  -8   7      103.43      104.93      5.30 o 
  -1  -8   7       17.89       18.26      1.93 o 
   0  -8   7       12.26       13.48      1.67 o 
   1  -8   7       41.79       35.45      4.02 o 
   2  -8   7       78.06       82.63      4.94 o 
   3  -8   7      378.88      369.83      9.87 o 
   4  -8   7      221.75      224.86      7.50 o 
   5  -8   7       88.47       80.99      4.75 o 
   6  -8   7        3.08        0.37      2.01 o 
  -8  -7   7      200.34      223.40     10.42 o 
  -7  -7   7        0.08        6.40      3.47 o 
  -6  -7   7      179.30      174.77      8.23 o 
  -5  -7   7      483.50      500.98      7.84 o 
  -4  -7   7      486.63      478.14      7.36 o 
  -3  -7   7       70.67       59.41      4.57 o 
  -2  -7   7      180.96      191.40      4.65 o 
  -1  -7   7      675.00      697.14      9.87 o 
   0  -7   7      150.38      140.81      5.58 o 
   1  -7   7       93.63      100.38      4.20 o 
   2  -7   7      303.44      336.92      8.96 o 
   3  -7   7      101.65      111.33      5.30 o 
   4  -7   7      139.38      142.59      5.85 o 
   5  -7   7        3.30        5.48      2.19 o 
   6  -7   7        1.41        1.65      2.19 o 
  -9  -6   7       17.55       18.10      4.57 o 
  -8  -6   7       21.83       35.28      5.48 o 
  -7  -6   7      668.60      692.86     17.55 o 
  -6  -6   7       41.03       42.08      4.39 o 
  -5  -6   7        0.20        2.50      1.55 o 
  -4  -6   7      233.07      237.27      8.04 o 
  -3  -6   7      519.33      499.28     12.16 o 
  -2  -6   7      463.13      469.15     10.05 o 
  -1  -6   7      562.04      569.62      8.17 o 
   0  -6   7       13.50       10.05      1.28 o 
   1  -6   7       41.78       39.30      3.47 o 
   2  -6   7        0.20       -0.73      1.65 o 
   3  -6   7      169.22      174.95      6.22 o 
   4  -6   7       15.58       17.92      2.74 o 
   5  -6   7       31.67       25.78      3.29 o 
   6  -6   7        0.25        1.83      2.19 o 
  -9  -5   7       23.71       26.51      5.30 o 
  -8  -5   7        3.29        4.04      1.78 o 
  -7  -5   7       56.14       61.92      3.24 o 
  -6  -5   7      153.39      149.21      4.23 o 
  -5  -5   7       88.62       97.41      3.31 o 
  -4  -5   7        6.31        8.65      1.31 o 
  -3  -5   7      264.64      252.45      5.04 o 
  -2  -5   7      277.57      279.34      5.10 o 
  -1  -5   7       56.56       46.55      1.89 o 
   0  -5   7      495.01      556.43      8.14 o 
   1  -5   7        2.39       -1.28      1.28 o 
   2  -5   7      799.99      795.24     15.17 o 
   3  -5   7       58.37       64.17      4.02 o 
   4  -5   7      356.93      364.16      9.32 o 
   5  -5   7        3.39        0.18      2.01 o 
   6  -5   7       46.00       45.89      4.02 o 
 -10  -4   7        1.66        3.47      3.66 o 
  -9  -4   7       73.11       74.51      3.92 o 
  -8  -4   7      552.89      544.85      9.31 o 
  -7  -4   7       85.00       82.14      3.41 o 
  -6  -4   7      268.94      261.38      5.49 o 
  -5  -4   7        0.03       -0.55      1.22 o 
  -4  -4   7       19.94       22.17      1.86 o 
  -3  -4   7      526.76      496.98     12.43 o 
  -2  -4   7      239.77      214.49      4.06 o 
  -1  -4   7     3060.55     3046.76     31.54 o 
   0  -4   7      236.67      265.26      6.95 o 
   1  -4   7      359.59      362.70      8.41 o 
   2  -4   7      185.88      205.48      6.22 o 
   3  -4   7      167.21      170.38      5.85 o 
   4  -4   7      234.83      233.45      7.31 o 
   5  -4   7       22.83       24.68      3.11 o 
   6  -4   7       56.71       61.61      4.20 o 
   7  -4   7       13.14       14.81      2.93 o 
 -10  -3   7        5.89        6.01      2.30 o 
  -9  -3   7      382.63      390.65      8.08 o 
  -8  -3   7       55.87       51.27      3.28 o 
  -7  -3   7       13.23       13.71      2.06 o 
  -6  -3   7        9.76       11.15      1.71 o 
  -5  -3   7        2.98        2.10      0.92 o 
  -4  -3   7      508.24      520.19      6.74 o 
  -3  -3   7        0.27        0.25      1.46 o 
  -2  -3   7     1031.64     1119.37     12.92 o 
  -1  -3   7      182.27      210.14      3.31 o 
   0  -3   7      274.83      291.77      7.13 o 
   1  -3   7       86.22       96.53      4.02 o 
   2  -3   7      152.62      154.55      6.03 o 
   3  -3   7      100.17       97.64      3.66 o 
   4  -3   7     1889.57     1826.48     29.80 o 
   5  -3   7        2.67        1.46      2.01 o 
   6  -3   7       27.31       18.28      3.11 o 
   7  -3   7       30.80       28.15      3.66 o 
 -10  -2   7        0.31       -1.74      1.74 o 
  -9  -2   7        1.07        3.47      2.38 o 
  -8  -2   7      136.00      145.52      5.85 o 
  -7  -2   7      448.67      441.68     10.24 o 
  -6  -2   7       11.64       11.33      2.19 o 
  -5  -2   7      495.25      490.35      9.14 o 
  -4  -2   7      517.83      478.79      8.23 o 
  -3  -2   7      181.55      188.11      5.12 o 
  -2  -2   7        8.21        6.58      1.46 o 
  -1  -2   7       48.06       53.75      2.93 o 
   0  -2   7      244.75      289.03      7.13 o 
   1  -2   7      475.70      514.44     10.60 o 
   2  -2   7        0.47        1.51      1.01 o 
   3  -2   7       86.01       89.38      2.89 o 
   4  -2   7      293.03      288.14      6.86 o 
   5  -2   7       26.87       24.86      3.29 o 
   6  -2   7        8.22        7.31      2.56 o 
   7  -2   7       12.86       15.36      3.11 o 
 -10  -1   7       67.91       58.32      5.12 o 
  -9  -1   7       16.21       14.26      2.93 o 
  -8  -1   7      657.55      653.74     14.08 o 
  -7  -1   7      200.55      193.96      6.58 o 
  -6  -1   7       34.87       34.55      3.11 o 
  -5  -1   7      102.13      114.47      2.86 o 
  -4  -1   7       18.56       10.97      1.22 o 
  -3  -1   7        6.69        1.83      0.90 o 
  -2  -1   7       21.39       24.13      2.19 o 
   0  -1   7       63.35      102.19      4.02 o 
   1  -1   7       72.30       89.76      2.16 o 
   2  -1   7      117.77      105.61      2.77 o 
   3  -1   7      366.76      360.27      6.11 o 
   4  -1   7        5.12        8.40      1.74 o 
   5  -1   7       70.23       69.47      4.39 o 
   6  -1   7       26.14       27.60      3.47 o 
   7  -1   7        1.05        0.91      2.38 o 
 -10   0   7       26.93       25.96      3.84 o 
  -9   0   7      182.22      175.13      6.95 o 
  -8   0   7        0.92        2.74      2.19 o 
  -7   0   7      218.75      227.05      7.13 o 
  -6   0   7       63.82       65.46      2.27 o 
  -5   0   7        6.99        4.26      1.01 o 
  -4   0   7      278.47      301.82      6.40 o 
  -3   0   7      112.12      124.00      2.96 o 
  -2   0   7        5.67        6.95      1.46 o 
  -1   0   7       58.49       73.13      3.29 o 
   0   0   7       66.86       79.47      4.84 o 
   1   0   7      230.18      212.86      7.22 o 
   2   0   7      188.27      178.96      6.49 o 
   3   0   7      133.23      128.28     10.60 o 
   4   0   7     1699.04     1628.98     19.58 o 
   5   0   7       45.25       41.50      4.02 o 
   6   0   7       43.75       56.31      4.57 o 
   7   0   7        6.26        5.12      2.74 o 
 -10   1   7       31.90       43.33      4.75 o 
  -9   1   7       63.58       64.53      4.75 o 
  -8   1   7       47.93       46.62      4.20 o 
  -7   1   7      845.35      794.69     15.72 o 
  -6   1   7      300.23      282.63      7.86 o 
  -5   1   7        0.02       -0.56      0.78 o 
  -4   1   7      301.55      361.20      5.47 o 
  -3   1   7        9.13        4.01      0.96 o 
  -2   1   7      117.31      130.16      4.39 o 
  -1   1   7      196.20      190.25      3.67 o 
   0   1   7       17.94       19.47      3.02 o 
   1   1   7      286.06      312.24      5.47 o 
   2   1   7        2.25        4.91      1.35 o 
   3   1   7      102.42      106.72      6.22 o 
   4   1   7       70.53       66.74      5.58 o 
   5   1   7      232.42      213.89      7.86 o 
   6   1   7        6.27        2.93      2.38 o 
 -10   2   7       78.48       89.94      5.67 o 
  -9   2   7       20.64       21.39      3.47 o 
  -8   2   7      429.74      454.29     11.70 o 
  -7   2   7        8.41       11.33      2.56 o 
  -6   2   7      134.18      151.19      5.85 o 
  -5   2   7        0.97        2.30      0.88 o 
  -4   2   7      230.53      256.51      4.50 o 
  -3   2   7       50.21       56.92      2.19 o 
  -2   2   7      715.54      729.19      9.30 o 
  -1   2   7       19.66       14.91      1.48 o 
   0   2   7        0.08        1.26      1.65 o 
   1   2   7      274.05      261.97      5.21 o 
   2   2   7       69.77       70.99      3.04 o 
   3   2   7      249.84      224.65      5.36 o 
   4   2   7      668.07      678.76     10.79 o 
   5   2   7       22.68       35.83      4.20 o 
   6   2   7       43.02       43.33      4.75 o 
 -10   3   7       70.90       66.91      5.67 o 
  -9   3   7      219.21      210.78      8.04 o 
  -8   3   7      218.52      227.97      7.86 o 
  -7   3   7        7.12        4.57      2.38 o 
  -6   3   7       59.82       58.32      4.20 o 
  -5   3   7       11.99       16.18      2.65 o 
  -4   3   7       53.54       39.95      1.98 o 
  -3   3   7       61.68       73.50      2.59 o 
  -2   3   7        0.36        1.10      0.84 o 
  -1   3   7       57.63       56.15      2.52 o 
   0   3   7       25.17       23.42      2.65 o 
   1   3   7       82.17       78.26      3.09 o 
   2   3   7      181.15      184.68      6.22 o 
   3   3   7      414.83      412.58      7.82 o 
   4   3   7      276.77      275.58      8.23 o 
   5   3   7       43.54       44.24      4.57 o 
 -10   4   7       10.69        8.23      3.11 o 
  -9   4   7       71.01       69.29      5.30 o 
  -8   4   7       14.90       17.00      3.11 o 
  -7   4   7       84.89       75.32      4.75 o 
  -6   4   7       51.85       50.82      3.84 o 
  -5   4   7      363.29      399.76      6.27 o 
  -4   4   7      110.48      104.82      3.66 o 
  -3   4   7      182.15      180.60      4.01 o 
  -2   4   7        3.58        2.83      1.01 o 
  -1   4   7      153.56      156.36      3.17 o 
   0   4   7      138.00      136.83      4.01 o 
   1   4   7       89.66       83.02      3.66 o 
   2   4   7      117.98      109.42      4.01 o 
   3   4   7       77.12      100.05      5.76 o 
   4   4   7        8.70        8.77      2.13 o 
   5   4   7        0.02       -0.91      2.19 o 
 -10   5   7        2.04        6.76      3.29 o 
  -9   5   7       79.22       74.22      5.67 o 
  -8   5   7       37.04       33.09      4.02 o 
  -7   5   7       85.10       86.84      5.30 o 
  -6   5   7        7.45        2.01      2.01 o 
  -5   5   7       82.18       72.58      4.39 o 
  -4   5   7       51.06       49.92      3.29 o 
  -3   5   7       40.82       40.34      3.33 o 
  -2   5   7      351.10      356.09      5.17 o 
  -1   5   7       41.38       42.37      3.35 o 
   0   5   7       19.37       19.88      2.14 o 
   1   5   7        9.47        6.96      1.80 o 
   2   5   7        1.10        4.17      1.87 o 
   3   5   7      157.63      161.68      5.23 o 
   4   5   7       42.54       45.09      3.62 o 
  -9   6   7        5.31        2.38      2.74 o 
  -8   6   7      101.17       97.62      5.85 o 
  -7   6   7      274.41      283.73      8.78 o 
  -6   6   7      282.08      273.12      8.41 o 
  -5   6   7       15.63       16.27      2.74 o 
  -4   6   7      158.86      160.29      4.07 o 
  -3   6   7        0.46       -0.11      1.07 o 
  -2   6   7      512.96      521.71      6.79 o 
  -1   6   7        0.24        0.50      1.48 o 
   0   6   7       51.27       46.79      3.17 o 
   1   6   7        0.36        0.65      2.19 o 
   2   6   7       55.93       58.73      3.68 o 
   3   6   7      121.53      113.53      4.72 o 
  -8   7   7        2.85        2.01      2.56 o 
  -7   7   7       30.74       28.52      3.66 o 
  -6   7   7       70.67       79.16      4.57 o 
  -5   7   7        0.06        1.10      2.01 o 
  -4   7   7      100.41      110.55      4.11 o 
  -3   7   7        0.14       -0.96      1.48 o 
  -2   7   7      206.10      203.53     11.88 o 
  -1   7   7       15.56       15.96      3.66 o 
   0   7   7       50.17       52.46      3.55 o 
   1   7   7        7.56       12.44      2.33 o 
   2   7   7       68.37       62.32      4.30 o 
  -8   8   7       30.05       36.20      4.39 o 
  -7   8   7       29.37       30.35      3.84 o 
  -6   8   7      126.72      112.61      5.67 o 
  -5   8   7       51.92       50.82      4.20 o 
  -4   8   7       44.73       45.15      4.02 o 
  -3   8   7       11.14        9.79      2.83 o 
  -2   8   7        7.55        9.69      2.19 o 
  -1   8   7      129.39      116.93      8.87 o 
   0   8   7        0.66        2.19      2.19 o 
   1   8   7        8.27        8.53      3.38 o 
  -3   9   7        0.24        1.14      1.74 o 
  -2   9   7      145.73      136.13      5.10 o 
  -1   9   7       48.33       50.77      3.87 o 
  -2 -13   8       10.28        5.67      2.93 o 
  -1 -13   8       18.74       19.74      3.66 o 
   0 -13   8        4.25        8.96      2.93 o 
  -4 -12   8        5.81       18.10      4.20 o 
  -3 -12   8       12.58       12.61      3.29 o 
  -2 -12   8        3.47        3.84      2.56 o 
  -1 -12   8        6.84        5.67      2.56 o 
   0 -12   8        2.94        6.40      2.74 o 
   1 -12   8      232.33      244.97      8.41 o 
   4 -12   8       14.13       10.42      3.29 o 
  -5 -11   8        7.55        6.40      3.47 o 
  -4 -11   8      134.16      137.48      7.31 o 
  -3 -11   8       68.85       89.58      6.03 o 
  -2 -11   8        2.00        3.29      2.56 o 
  -1 -11   8       62.06       69.47      4.94 o 
   0 -11   8        2.35        2.56      2.01 o 
   1 -11   8       93.56       99.27      5.12 o 
   2 -11   8       52.62       41.13      4.57 o 
   3 -11   8       97.59      104.93      5.85 o 
   4 -11   8        0.18        0.00      2.38 o 
   5 -11   8       27.68       29.43      4.20 o 
  -6 -10   8       48.46       64.17      6.58 o 
  -5 -10   8        6.14        7.86      3.29 o 
  -4 -10   8        5.46        5.48      2.93 o 
  -3 -10   8        6.52        3.66      2.56 o 
  -2 -10   8        2.16        2.38      2.38 o 
  -1 -10   8       74.27       72.21      4.57 o 
   0 -10   8       25.47       23.93      3.47 o 
   1 -10   8       87.58       92.17      5.21 o 
   2 -10   8      107.15      104.20      5.67 o 
   3 -10   8       49.58       56.85      5.12 o 
   4 -10   8      263.54      297.25      9.69 o 
   5 -10   8       70.79       83.55      5.67 o 
  -7  -9   8        1.53       -2.38      3.29 o 
  -6  -9   8      160.95      183.54      9.14 o 
  -5  -9   8        5.56        6.40      3.29 o 
  -4  -9   8      397.24      395.61     11.70 o 
  -3  -9   8      162.97      159.96      6.95 o 
  -2  -9   8       23.00       22.85      3.29 o 
  -1  -9   8       36.03       38.60      5.12 o 
   0  -9   8       29.32       31.45      4.30 o 
   1  -9   8       10.70       15.90      1.84 o 
   2  -9   8      292.49      293.05      9.32 o 
   3  -9   8       27.38       25.96      3.66 o 
   4  -9   8       41.69       45.89      4.39 o 
   5  -9   8        1.22        1.10      2.19 o 
  -8  -8   8       57.86       63.25      6.95 o 
  -7  -8   8       86.21       86.29      6.95 o 
  -6  -8   8       87.79       93.60      6.58 o 
  -5  -8   8       89.53       87.38      6.22 o 
  -4  -8   8      198.19      192.15      5.03 o 
  -3  -8   8     1062.24      991.76     19.56 o 
  -2  -8   8      500.21      496.34      8.39 o 
  -1  -8   8      270.46      279.45      5.73 o 
   0  -8   8      284.95      303.09      5.80 o 
   1  -8   8      216.29      217.42      4.61 o 
   2  -8   8        4.44        2.74      2.01 o 
   3  -8   8       68.72       61.43      4.20 o 
   4  -8   8       82.35       87.02      5.12 o 
   5  -8   8       65.26       69.29      4.75 o 
   6  -8   8       14.79       10.05      2.74 o 
  -8  -7   8       80.05       74.77      7.31 o 
  -7  -7   8       18.17       14.08      4.20 o 
  -6  -7   8      287.79      291.40     10.42 o 
  -5  -7   8       81.42       76.17      3.04 o 
  -4  -7   8       19.08       18.14      3.11 o 
  -3  -7   8       16.69       19.57      3.47 o 
  -2  -7   8       37.96       31.34      5.48 o 
  -1  -7   8        0.88        2.44      1.14 o 
   0  -7   8      170.08      180.35      4.00 o 
   1  -7   8      382.40      403.29     10.24 o 
   2  -7   8      404.33      423.58     10.79 o 
   3  -7   8       14.51       11.88      2.74 o 
   4  -7   8      359.09      371.48     10.05 o 
   5  -7   8        3.88        2.19      2.19 o 
   6  -7   8      105.25      114.44      5.85 o 
  -9  -6   8       53.21       52.47      6.40 o 
  -8  -6   8      423.14      398.53     13.16 o 
  -7  -6   8       46.54       49.26      3.10 o 
  -6  -6   8      375.27      352.82      6.71 o 
  -5  -6   8      285.94      272.44      6.76 o 
  -4  -6   8      299.79      299.30      4.65 o 
  -3  -6   8      957.85      943.17     12.60 o 
  -2  -6   8       48.20       60.57      2.58 o 
  -1  -6   8       12.98       15.43      1.54 o 
   0  -6   8       41.15       42.83      1.83 o 
   1  -6   8      287.15      292.14      8.23 o 
   2  -6   8      135.61      132.54      5.67 o 
   3  -6   8        9.10       12.98      2.56 o 
   4  -6   8     1676.79     1684.07     28.52 o 
   5  -6   8       68.45       61.61      4.39 o 
   6  -6   8       31.43       29.80      3.66 o 
  -9  -5   8       23.99       31.26      5.30 o 
  -8  -5   8       50.05       53.10      3.31 o 
  -7  -5   8      538.13      550.61     13.80 o 
  -6  -5   8        1.36        3.43      1.55 o 
  -5  -5   8       74.47       78.89      8.87 o 
  -4  -5   8      364.86      374.42      5.17 o 
  -3  -5   8      162.87      176.00      4.20 o 
  -2  -5   8      112.70      106.13      3.02 o 
  -1  -5   8      138.16      162.31      3.31 o 
   0  -5   8      469.04      533.81     11.52 o 
   1  -5   8       91.44      115.72      5.12 o 
   2  -5   8        0.00        0.91      1.83 o 
   3  -5   8      334.26      342.04      9.14 o 
   4  -5   8      669.47      630.34     13.71 o 
   5  -5   8       25.87       27.79      3.29 o 
   6  -5   8       35.33       31.63      3.66 o 
 -10  -4   8       52.61       53.42      3.82 o 
  -9  -4   8       34.12       34.90      3.84 o 
  -8  -4   8       62.70       73.77      3.82 o 
  -7  -4   8      192.30      184.65      5.05 o 
  -6  -4   8      481.56      477.20      8.96 o 
  -5  -4   8      824.47      800.57      8.76 o 
  -4  -4   8      112.95      129.75      2.86 o 
  -3  -4   8       87.15       84.52      2.78 o 
  -2  -4   8       72.92       78.34      2.46 o 
  -1  -4   8      369.70      395.73      5.44 o 
   0  -4   8       39.62       31.44      2.93 o 
   1  -4   8      212.85      214.62      6.58 o 
   2  -4   8       73.46       71.30      4.20 o 
   3  -4   8       25.11       18.46      2.74 o 
   4  -4   8      104.28      100.91      5.30 o 
   5  -4   8        2.55        3.29      2.19 o 
   6  -4   8      182.02      193.05      7.31 o 
   7  -4   8        9.86       10.60      2.93 o 
 -10  -3   8       95.19       97.23      4.52 o 
  -9  -3   8       73.85       74.43      3.87 o 
  -8  -3   8        0.38       -1.55      1.55 o 
  -7  -3   8       26.34       28.24      2.56 o 
  -6  -3   8      183.15      187.57      6.22 o 
  -5  -3   8      223.42      236.43      4.65 o 
  -4  -3   8       55.42       64.90      2.46 o 
  -3  -3   8      457.62      478.16      6.91 o 
  -2  -3   8       94.20      106.36      3.56 o 
  -1  -3   8       12.94       11.70      2.01 o 
   0  -3   8      139.81      149.54      5.12 o 
   1  -3   8        7.57        5.67      1.83 o 
   2  -3   8      793.56      782.99     15.36 o 
   3  -3   8       64.86       55.94      3.84 o 
   4  -3   8      563.21      555.57     12.61 o 
   5  -3   8      181.33      193.05      7.13 o 
   6  -3   8       24.48       23.40      3.47 o 
   7  -3   8        0.56        0.18      2.19 o 
 -10  -2   8       30.69       28.89      3.11 o 
  -9  -2   8       64.89       66.36      4.57 o 
  -8  -2   8      252.71      266.72      8.23 o 
  -7  -2   8      238.21      241.50      7.50 o 
  -6  -2   8      197.09      193.07      4.11 o 
  -5  -2   8        9.54       12.06      1.40 o 
  -4  -2   8      174.34      193.04      3.94 o 
  -3  -2   8      374.29      417.00      8.96 o 
  -2  -2   8      189.62      179.89      5.48 o 
  -1  -2   8      188.49      203.29      6.03 o 
   0  -2   8        1.02       -1.28      1.28 o 
   1  -2   8        1.33        2.01      1.65 o 
   2  -2   8      312.27      354.11      9.14 o 
   3  -2   8        5.45        9.32      2.19 o 
   4  -2   8       48.83       42.41      4.02 o 
   5  -2   8        4.59        2.01      2.38 o 
   6  -2   8       40.40       32.72      4.02 o 
   7  -2   8       47.60       61.79      4.94 o 
 -10  -1   8      111.97      112.80      6.40 o 
  -9  -1   8        3.65        1.28      2.19 o 
  -8  -1   8        0.90       -2.01      2.01 o 
  -7  -1   8        8.47        7.68      2.38 o 
  -6  -1   8      454.85      451.96      6.71 o 
  -5  -1   8       27.80       31.38      2.19 o 
  -4  -1   8       38.14       48.49      3.75 o 
  -3  -1   8        0.02        1.83      1.28 o 
  -2  -1   8       50.02       41.32      2.93 o 
  -1  -1   8      341.49      399.45      8.96 o 
   0  -1   8      131.27      130.89      4.94 o 
   1  -1   8      302.98      286.52      4.50 o 
   2  -1   8       23.57       26.33      3.11 o 
   3  -1   8       73.63       61.61      4.20 o 
   4  -1   8      393.53      363.80     10.05 o 
   5  -1   8       23.31       27.97      3.66 o 
   6  -1   8       22.75       23.03      3.66 o 
 -10   0   8      108.55      107.49      6.22 o 
  -9   0   8       22.16       21.02      3.47 o 
  -8   0   8       64.79       61.79      4.39 o 
  -7   0   8      427.16      415.35     10.42 o 
  -6   0   8      235.83      251.05      4.52 o 
  -5   0   8      329.78      335.03      5.44 o 
  -4   0   8      679.11      673.74      8.84 o 
  -3   0   8        5.96        6.48      1.16 o 
  -2   0   8      207.10      208.41      6.03 o 
  -1   0   8      133.13      156.67      5.30 o 
   0   0   8      671.18      666.85      8.59 o 
   1   0   8       41.29       49.27      2.06 o 
   2   0   8       38.92       45.85      2.42 o 
   3   0   8      743.12      745.15     15.54 o 
   4   0   8       67.88       79.16      4.75 o 
   5   0   8       74.78       66.36      4.94 o 
   6   0   8       20.50       27.79      3.84 o 
 -10   1   8       45.67       54.11      5.30 o 
  -9   1   8       70.86       66.54      4.75 o 
  -8   1   8       68.93       66.54      4.57 o 
  -7   1   8      168.99      158.32      6.22 o 
  -6   1   8      126.68      137.66      5.48 o 
  -5   1   8        0.52       -1.44      1.46 o 
  -4   1   8      203.61      203.53      4.11 o 
  -3   1   8       23.30       25.89      1.74 o 
  -2   1   8       22.52       24.86      2.56 o 
  -1   1   8        2.24        0.31      0.88 o 
   0   1   8       99.71       88.37      2.77 o 
   1   1   8       33.41       32.94      2.19 o 
   2   1   8      335.41      312.86      5.91 o 
   3   1   8      189.29      177.69      6.76 o 
   4   1   8      346.52      358.50     10.42 o 
   5   1   8       85.73       86.84      5.48 o 
   6   1   8        1.85        1.10      2.56 o 
 -10   2   8        0.75       -0.73      2.38 o 
  -9   2   8        0.55        0.18      2.19 o 
  -8   2   8      200.93      173.12      7.13 o 
  -7   2   8      203.99      203.47      7.13 o 
  -6   2   8      134.54      134.55      5.85 o 
  -5   2   8       47.42       40.78      3.84 o 
  -4   2   8       45.49       45.50      2.19 o 
  -3   2   8        3.82        4.48      1.16 o 
  -2   2   8        8.96        7.31      2.01 o 
  -1   2   8      494.46      514.63      7.68 o 
   0   2   8       34.36       34.84      2.28 o 
   1   2   8       61.48       56.65      5.48 o 
   2   2   8      156.89      167.57      4.50 o 
   3   2   8      237.63      224.68      8.04 o 
   4   2   8      156.26      167.82      7.31 o 
   5   2   8       13.70       14.26      3.29 o 
 -10   3   8       39.66       36.56      4.39 o 
  -9   3   8       45.09       51.37      4.94 o 
  -8   3   8       19.16       17.55      3.29 o 
  -7   3   8       18.76       17.92      2.93 o 
  -6   3   8       61.47       59.96      4.39 o 
  -5   3   8      141.71      152.47      3.64 o 
  -4   3   8     1497.65     1598.34     23.40 o 
  -3   3   8       32.76       38.03      3.38 o 
  -2   3   8      643.49      653.93      7.48 o 
  -1   3   8       32.00       43.27      2.56 o 
   0   3   8        1.97        0.71      2.29 o 
   1   3   8       43.72       49.78      2.89 o 
   2   3   8        6.58        6.13      1.74 o 
   3   3   8        8.84        5.94      1.81 o 
   4   3   8        1.31        0.37      2.19 o 
   5   3   8        0.38       -1.28      2.56 o 
 -10   4   8       14.90       20.48      3.84 o 
  -9   4   8      158.78      181.17      7.86 o 
  -8   4   8        5.46        5.85      2.56 o 
  -7   4   8      253.06      231.81      7.86 o 
  -6   4   8      213.33      238.02      7.68 o 
  -5   4   8       24.68       18.33      1.76 o 
  -4   4   8      242.25      266.61     11.70 o 
  -3   4   8        9.89        8.63      1.55 o 
  -2   4   8      143.61      141.02      3.23 o 
  -1   4   8      338.52      324.45      4.94 o 
   0   4   8      227.48      242.27      5.55 o 
   1   4   8      285.78      283.61      6.26 o 
   2   4   8      323.93      322.15      7.04 o 
   3   4   8      253.79      239.47      6.20 o 
   4   4   8       14.96        6.95      2.93 o 
  -9   5   8      109.00      117.37      6.58 o 
  -8   5   8       94.55       91.41      5.67 o 
  -7   5   8      101.77      104.93      5.67 o 
  -6   5   8      125.36      123.76      5.85 o 
  -5   5   8        0.01        0.91      2.01 o 
  -4   5   8       44.01       39.50      3.20 o 
  -3   5   8       15.53       20.22      1.66 o 
  -2   5   8      107.31      111.35      7.02 o 
  -1   5   8      311.99      310.90      6.13 o 
   0   5   8       19.82       25.05      2.46 o 
   1   5   8       29.14       37.47      3.04 o 
   2   5   8       18.30       22.39      2.65 o 
   3   5   8       14.81       23.40      4.02 o 
  -9   6   8       39.82       56.12      5.48 o 
  -8   6   8        0.39       -1.10      2.19 o 
  -7   6   8      152.62      154.84      6.58 o 
  -6   6   8        1.49        0.91      2.19 o 
  -5   6   8       32.45       30.71      3.29 o 
  -4   6   8       51.15       56.68      2.84 o 
  -3   6   8       14.81       13.85      1.55 o 
  -2   6   8       40.78       38.58      2.12 o 
  -1   6   8       40.66       45.26      3.09 o 
   0   6   8      103.61       91.42      4.01 o 
   1   6   8        9.16        9.18      2.13 o 
   2   6   8      122.08      129.44      4.91 o 
  -8   7   8       14.25       17.00      3.47 o 
  -7   7   8        0.96       -2.19      2.19 o 
  -6   7   8       10.00       10.97      2.74 o 
  -5   7   8      442.39      449.72     10.97 o 
  -4   7   8      122.19      114.65      3.74 o 
  -3   7   8      170.28      172.27      5.15 o 
  -2   7   8       10.10       13.39      2.19 o 
  -1   7   8        0.53        3.48      1.74 o 
   0   7   8        0.17        1.10      1.74 o 
   1   7   8        5.40        4.82      2.00 o 
  -7   8   8        0.56        4.57      2.56 o 
  -6   8   8        5.06       10.60      2.74 o 
  -3   8   8       36.36       34.97      3.09 o 
  -2   8   8        1.46        6.03      2.07 o 
  -1   8   8      147.74      152.27      5.30 o 
   0   8   8        6.14        7.74      2.19 o 
  -4 -12   9       33.72       33.82      4.75 o 
  -3 -12   9        0.33        0.18      2.38 o 
  -2 -12   9        0.43        1.83      2.38 o 
   2 -12   9       62.81       66.73      6.03 o 
   3 -12   9      167.47      172.76      8.04 o 
  -5 -11   9       66.76       62.34      6.22 o 
  -4 -11   9        2.35        0.91      2.74 o 
  -3 -11   9        1.68        1.46      2.56 o 
  -2 -11   9       80.14       85.37      5.30 o 
  -1 -11   9      211.30      221.02      7.86 o 
   0 -11   9       49.30       53.38      5.12 o 
   1 -11   9       62.60       70.02      5.48 o 
   2 -11   9      130.69      126.32      6.58 o 
   3 -11   9       16.45       17.73      3.66 o 
   4 -11   9        6.62        5.85      3.11 o 
  -6 -10   9        2.75        3.11      3.29 o 
  -5 -10   9       10.65       14.26      3.66 o 
  -4 -10   9       14.64       19.01      3.66 o 
  -3 -10   9       65.89       69.10      5.30 o 
  -2 -10   9        0.36        5.48      2.38 o 
  -1 -10   9      292.79      280.44     11.97 o 
   0 -10   9      209.95      202.01      8.23 o 
   1 -10   9       34.17       29.98      3.84 o 
   2 -10   9       34.34       38.57      4.39 o 
   3 -10   9        7.81        8.04      2.93 o 
   4 -10   9        2.00        3.47      2.56 o 
   5 -10   9       15.21       18.65      3.66 o 
  -7  -9   9        0.14        8.41      3.84 o 
  -6  -9   9       12.46        8.59      3.47 o 
  -5  -9   9       32.37       35.10      4.57 o 
  -4  -9   9       81.84       86.65      5.67 o 
  -3  -9   9        0.80        2.01      2.38 o 
  -2  -9   9      250.46      243.80      5.78 o 
  -1  -9   9       14.65       12.63      1.98 o 
   0  -9   9        0.69        5.30      2.56 o 
   1  -9   9        6.48       15.54      3.29 o 
   2  -9   9       27.55       25.23      3.66 o 
   3  -9   9      120.87      119.56      6.03 o 
   4  -9   9      170.41      178.43      7.31 o 
   5  -9   9        0.00        0.73      2.19 o 
  -8  -8   9       79.71       83.00      7.86 o 
  -7  -8   9      223.20      233.45     10.24 o 
  -6  -8   9      105.29      106.76      6.95 o 
  -5  -8   9        0.49        1.65      2.38 o 
  -4  -8   9      270.28      277.51      5.62 o 
  -3  -8   9      574.94      539.91     16.91 o 
  -2  -8   9       39.51       37.81      2.63 o 
  -1  -8   9      261.20      242.26      5.22 o 
   0  -8   9      265.16      274.58      8.78 o 
   1  -8   9      130.22      140.77      6.22 o 
   2  -8   9      293.27      299.08      9.14 o 
   3  -8   9       20.01       14.63      3.11 o 
   4  -8   9        1.15        4.20      2.38 o 
   5  -8   9        1.28        3.11      2.38 o 
   6  -8   9      130.85      129.61      6.58 o 
  -8  -7   9       59.70       62.70      6.76 o 
  -7  -7   9       88.33       88.85      6.95 o 
  -6  -7   9       83.42       86.79      3.58 o 
  -5  -7   9       16.20       16.47      1.99 o 
  -4  -7   9       20.85       27.93      1.91 o 
  -3  -7   9      111.59      117.86      7.40 o 
  -2  -7   9       20.06       18.88      1.93 o 
  -1  -7   9      448.64      464.86      7.25 o 
   0  -7   9       17.30       17.00      2.93 o 
   1  -7   9       17.69       11.70      2.56 o 
   2  -7   9        2.40        1.46      2.01 o 
   3  -7   9       20.94       18.28      3.11 o 
   4  -7   9       10.76       14.44      3.11 o 
   5  -7   9       12.36       15.54      3.11 o 
   6  -7   9       15.64       10.60      3.11 o 
  -9  -6   9       28.95       36.75      5.85 o 
  -8  -6   9      349.60      362.15     12.80 o 
  -7  -6   9      419.89      439.29      8.12 o 
  -6  -6   9       14.48       15.64      1.99 o 
  -5  -6   9        0.28       -0.06      1.45 o 
  -4  -6   9      227.66      210.39      3.98 o 
  -3  -6   9       24.42       21.81      2.13 o 
  -2  -6   9      393.16      381.89      6.40 o 
  -1  -6   9      477.38      481.35      7.03 o 
   0  -6   9       14.20       13.35      2.38 o 
   1  -6   9        0.58        3.84      2.19 o 
   2  -6   9       22.26       21.57      2.93 o 
   3  -6   9      319.21      312.98      9.14 o 
   4  -6   9       19.49       18.46      3.11 o 
   5  -6   9      109.53      114.08      5.85 o 
   6  -6   9        3.39        1.65      2.38 o 
  -9  -5   9       22.09       26.16      2.87 o 
  -8  -5   9      362.41      380.63      9.41 o 
  -7  -5   9       96.53       89.54      3.75 o 
  -6  -5   9      431.61      404.36      7.38 o 
  -5  -5   9      127.56      124.07      3.13 o 
  -4  -5   9      106.11      100.09      3.55 o 
  -3  -5   9        6.84       12.27      1.74 o 
  -2  -5   9       90.69       78.74      2.59 o 
  -1  -5   9       21.36       22.30      1.31 o 
   0  -5   9      323.71      292.68      8.23 o 
   1  -5   9       25.45       32.54      3.29 o 
   2  -5   9      684.35      656.66     14.08 o 
   3  -5   9      611.54      599.81     13.35 o 
   4  -5   9      144.67      139.85      6.03 o 
   5  -5   9       26.98       30.90      3.66 o 
   6  -5   9        4.82        3.66      2.38 o 
 -10  -4   9       88.50       92.35      4.63 o 
  -9  -4   9        6.68        8.53      2.16 o 
  -8  -4   9       16.77       19.10      2.65 o 
  -7  -4   9      163.33      159.50      4.65 o 
  -6  -4   9       20.38       22.55      2.51 o 
  -5  -4   9        2.76        2.15      1.30 o 
  -4  -4   9      297.19      284.18      4.40 o 
  -3  -4   9       15.54       18.19      1.67 o 
  -2  -4   9      269.05      261.85      4.52 o 
  -1  -4   9      909.62      943.50     17.37 o 
   0  -4   9      373.17      358.31      8.96 o 
   1  -4   9      139.78      137.48      5.48 o 
   2  -4   9      476.24      471.66     11.33 o 
   3  -4   9       61.01       65.45      4.57 o 
   4  -4   9        0.08        1.10      1.83 o 
   5  -4   9       47.19       52.47      4.57 o 
   6  -4   9       37.79       50.64      4.75 o 
 -10  -3   9       11.17        7.00      2.37 o 
  -9  -3   9      174.83      185.37      5.66 o 
  -8  -3   9      281.98      272.57      6.45 o 
  -7  -3   9       41.93       35.65      3.47 o 
  -6  -3   9       32.13       35.19      4.66 o 
  -5  -3   9      672.89      640.19      8.98 o 
  -4  -3   9      161.42      155.09      3.88 o 
  -3  -3   9       39.43       35.47      2.06 o 
  -2  -3   9       65.94       66.50      2.10 o 
  -1  -3   9     1316.22     1356.29     22.85 o 
   0  -3   9      390.94      393.05      9.69 o 
   1  -3   9      146.46      151.00      5.67 o 
   2  -3   9       61.06       58.68      4.20 o 
   3  -3   9      686.49      668.73     14.63 o 
   4  -3   9       71.91       86.29      5.12 o 
   5  -3   9        0.28        2.74      2.38 o 
   6  -3   9        0.00        4.02      2.56 o 
 -10  -2   9      236.42      258.86      9.14 o 
  -9  -2   9       72.78       88.30      5.48 o 
  -8  -2   9       50.13       54.48      4.02 o 
  -7  -2   9        0.02        1.65      2.01 o 
  -6  -2   9       54.07       54.69      2.50 o 
  -5  -2   9       22.67       22.12      1.80 o 
  -4  -2   9        7.49        8.72      1.35 o 
  -3  -2   9      200.45      201.83      6.03 o 
  -2  -2   9     1497.00     1448.06     23.77 o 
  -1  -2   9       14.15       12.07      2.19 o 
   0  -2   9      298.48      291.22      8.04 o 
   1  -2   9       35.87       32.91      3.29 o 
   2  -2   9       16.82       15.36      2.74 o 
   3  -2   9      993.57      935.09     18.46 o 
   4  -2   9       76.22       74.59      4.75 o 
   5  -2   9      314.13      317.00      9.87 o 
   6  -2   9       33.39       38.39      4.20 o 
 -10  -1   9       26.64       27.97      4.02 o 
  -9  -1   9       86.40       91.77      5.30 o 
  -8  -1   9       64.03       51.74      4.02 o 
  -7  -1   9      236.03      222.30      7.50 o 
  -6  -1   9       10.74        8.37      1.32 o 
  -5  -1   9      101.35      101.59      3.11 o 
  -4  -1   9       91.51       93.49      2.96 o 
  -3  -1   9      222.07      219.19      6.22 o 
  -2  -1   9        9.00        8.41      2.01 o 
  -1  -1   9     1290.00     1280.79     21.94 o 
   0  -1   9        0.96        0.00      1.65 o 
   1  -1   9       65.30       69.83      4.39 o 
   2  -1   9        1.15        0.73      2.01 o 
   3  -1   9       80.91       76.78      4.75 o 
   4  -1   9       11.01        8.23      2.56 o 
   5  -1   9      102.92       86.65      5.48 o 
   6  -1   9       12.97       10.97      2.93 o 
 -10   0   9        4.02        2.19      2.74 o 
  -9   0   9       74.03       70.38      5.12 o 
  -8   0   9       59.80       56.85      4.39 o 
  -7   0   9       73.85       76.78      4.57 o 
  -6   0   9        0.49        2.03      1.14 o 
  -5   0   9       80.99       76.69      2.93 o 
  -4   0   9      193.30      208.12      6.49 o 
  -3   0   9       37.19       38.03      2.93 o 
  -2   0   9      314.70      314.62      8.04 o 
  -1   0   9       17.70       15.90      2.56 o 
   0   0   9      236.02      227.86      4.25 o 
   1   0   9      188.28      185.37      6.58 o 
   2   0   9       10.26       13.16      2.93 o 
   3   0   9       50.97       56.49      4.75 o 
   4   0   9       18.26       18.28      3.11 o 
   5   0   9       18.37       14.08      3.29 o 
 -10   1   9        0.24       -1.46      2.38 o 
  -9   1   9      101.74       92.14      5.67 o 
  -8   1   9      144.65      142.23      6.40 o 
  -7   1   9       50.65       41.50      4.02 o 
  -6   1   9       38.90       33.09      3.47 o 
  -5   1   9       58.72       45.66      3.38 o 
  -4   1   9       31.36       33.15      2.19 o 
  -3   1   9        9.71       13.01      1.61 o 
  -2   1   9      223.87      225.23      6.76 o 
  -1   1   9       78.33       83.60      2.74 o 
   0   1   9      547.27      557.79      8.15 o 
   1   1   9      335.87      320.84      9.14 o 
   2   1   9      172.72      157.22      6.58 o 
   3   1   9      175.18      165.81      6.95 o 
   4   1   9      118.39      134.92      6.58 o 
   5   1   9        0.06       -1.65      2.38 o 
 -10   2   9       86.18       93.78      6.03 o 
  -9   2   9        1.36        2.74      2.56 o 
  -8   2   9        8.25       -0.37      2.01 o 
  -7   2   9       20.14       21.57      3.29 o 
  -6   2   9        8.09        6.03      2.38 o 
  -5   2   9       22.56       23.60      1.89 o 
  -4   2   9       61.22       66.61      2.78 o 
  -3   2   9        6.96       10.29      1.55 o 
  -2   2   9      239.76      230.16      6.95 o 
  -1   2   9     1551.18     1493.34     23.03 o 
   0   2   9      819.44      800.91     11.10 o 
   1   2   9      117.18      127.05      6.03 o 
   2   2   9       15.41       12.61      2.93 o 
   3   2   9       10.87       11.15      3.11 o 
   4   2   9       56.04       52.47      5.12 o 
   5   2   9       11.91        9.14      3.11 o 
 -10   3   9       78.47       74.04      5.48 o 
  -9   3   9        0.00        2.01      2.56 o 
  -8   3   9       20.02       20.29      3.47 o 
  -7   3   9       17.08       15.54      2.93 o 
  -6   3   9      154.39      153.75      6.22 o 
  -5   3   9       14.08       10.89      1.74 o 
  -4   3   9       34.31       33.67      2.32 o 
  -3   3   9        7.55        7.35      1.55 o 
  -2   3   9       12.12       14.40      1.43 o 
  -1   3   9        0.41       -1.27      1.27 o 
   0   3   9        6.30       12.58      1.84 o 
   1   3   9       53.69       53.93      2.89 o 
   2   3   9        0.06       -1.46      2.19 o 
   3   3   9       35.12       43.14      4.94 o 
   4   3   9        1.87        4.94      2.93 o 
  -9   4   9      235.17      215.54      8.59 o 
  -8   4   9        7.59        5.85      2.56 o 
  -7   4   9       15.28       11.52      2.74 o 
  -6   4   9       17.65       13.89      2.93 o 
  -5   4   9      693.56      671.18     10.69 o 
  -4   4   9       15.82       14.35      1.81 o 
  -3   4   9     1067.52     1048.45     13.37 o 
  -2   4   9      242.19      237.74      4.38 o 
  -1   4   9      300.90      289.62      4.79 o 
   0   4   9       63.16       63.37      3.15 o 
   1   4   9      160.76      154.91      4.84 o 
   2   4   9       40.05       31.81      4.20 o 
   3   4   9        1.02       -1.28      2.56 o 
  -9   5   9        7.28       -0.37      2.38 o 
  -8   5   9        4.88        6.58      2.56 o 
  -7   5   9        0.07        0.55      2.19 o 
  -6   5   9       25.65       20.66      3.11 o 
  -5   5   9      572.73      616.26     13.53 o 
  -4   5   9      196.94      221.72      5.10 o 
  -3   5   9       49.51       52.47      3.38 o 
  -2   5   9        1.57       -1.04      1.09 o 
  -1   5   9      189.65      203.29      6.63 o 
   0   5   9       34.09       35.76      2.96 o 
   1   5   9        0.00       -2.03      2.65 o 
   2   5   9        0.19       -1.28      2.56 o 
  -8   6   9       35.47       30.16      4.20 o 
  -7   6   9      155.03      146.25      6.76 o 
  -6   6   9       12.80       10.05      2.74 o 
  -5   6   9       69.78       68.92      4.75 o 
  -4   6   9      401.46      410.06      7.36 o 
  -3   6   9       11.37       12.47      1.67 o 
  -2   6   9        4.46        7.24      3.02 o 
  -1   6   9       65.97       80.18      8.32 o 
   0   6   9       62.73       64.55      5.39 o 
   1   6   9      144.50      156.45      5.35 o 
  -7   7   9      424.91      442.41     11.88 o 
  -6   7   9       58.80       63.07      4.75 o 
  -5   7   9       15.53       12.25      2.74 o 
  -4   7   9        1.74       -0.18      2.38 o 
  -3   7   9      381.75      394.04     13.25 o 
  -2   7   9       71.64       78.80      3.88 o 
  -1   7   9       48.91       55.86      4.20 o 
   0   7   9       16.11       24.40      2.91 o 
  -3   8   9      250.42      255.18      6.71 o 
  -2   8   9        6.38        3.93      2.07 o 
   1 -12  10        7.26        6.22      3.11 o 
   2 -12  10       27.92       38.03      4.94 o 
  -5 -11  10       93.03       94.15      6.58 o 
  -4 -11  10        1.71        1.83      2.56 o 
  -3 -11  10       77.31       89.58      5.85 o 
  -1 -11  10        1.23       -1.10      2.56 o 
   0 -11  10      123.75      112.80      6.40 o 
   1 -11  10      169.13      174.59      7.86 o 
   2 -11  10       46.38       52.47      5.30 o 
   3 -11  10      341.72      344.24     11.33 o 
   4 -11  10      131.10      129.98      7.13 o 
  -6 -10  10       18.28       14.99      4.02 o 
  -5 -10  10       58.17       63.25      5.48 o 
  -4 -10  10      392.57      372.76     11.33 o 
  -3 -10  10        4.79        5.67      2.74 o 
  -2 -10  10       55.07       54.66      5.30 o 
  -1 -10  10       79.06       81.35      5.67 o 
   0 -10  10       92.46       92.32      6.03 o 
   1 -10  10      702.79      679.88     16.27 o 
   2 -10  10        1.29        5.67      2.74 o 
   3 -10  10      117.49      120.47      6.58 o 
   4 -10  10      251.65      262.15      9.51 o 
  -7  -9  10       39.81       39.49      5.48 o 
  -6  -9  10        4.13       10.79      3.47 o 
  -5  -9  10        1.91        2.01      2.74 o 
  -4  -9  10       40.57       45.15      4.39 o 
  -3  -9  10       21.69       21.14      2.39 o 
  -2  -9  10      567.36      547.71     13.89 o 
  -1  -9  10      402.91      371.84     10.97 o 
   0  -9  10       39.55       41.68      4.57 o 
   1  -9  10       99.84       97.44      5.67 o 
   2  -9  10       32.64       26.14      3.66 o 
   3  -9  10       37.09       37.84      4.20 o 
   4  -9  10        0.10        1.10      2.56 o 
   5  -9  10      164.69      190.49      8.04 o 
  -8  -8  10       43.50       45.70      5.85 o 
  -7  -8  10       55.85       48.99      5.48 o 
  -6  -8  10        2.34        4.75      3.11 o 
  -5  -8  10      148.89      152.20      4.44 o 
  -4  -8  10      104.64      104.11      4.07 o 
  -3  -8  10       11.98       10.71      2.29 o 
  -2  -8  10      606.68      555.93     13.71 o 
  -1  -8  10       21.71       18.28      3.11 o 
   0  -8  10      371.96      363.80     10.42 o 
   1  -8  10      171.67      202.74      7.68 o 
   2  -8  10       38.72       36.75      4.20 o 
   3  -8  10       72.71       77.15      5.30 o 
   4  -8  10      370.50      412.79     11.70 o 
   5  -8  10        2.01        3.11      2.56 o 
  -8  -7  10       78.94       90.31      7.31 o 
  -7  -7  10       31.18       31.63      4.75 o 
  -6  -7  10       18.36       17.57      2.10 o 
  -5  -7  10       94.94      102.86      5.76 o 
  -4  -7  10     1203.46     1151.86     15.45 o 
  -3  -7  10       62.01       60.67      2.96 o 
  -2  -7  10       24.26       22.30      3.29 o 
  -1  -7  10       49.03       38.94      4.02 o 
   0  -7  10       41.25       47.35      4.39 o 
   1  -7  10        0.07        3.29      2.38 o 
   2  -7  10      344.49      369.10     10.42 o 
   3  -7  10      166.23      161.61      6.95 o 
   4  -7  10      165.27      176.23      7.31 o 
   5  -7  10        4.19        0.55      2.19 o 
  -9  -6  10        6.03        7.50      4.20 o 
  -8  -6  10       13.71       14.74      5.85 o 
  -7  -6  10       26.18       21.58      4.75 o 
  -6  -6  10       25.69       27.59      2.46 o 
  -5  -6  10      641.46      616.47      7.78 o 
  -4  -6  10        0.39        0.74      1.48 o 
  -3  -6  10        5.16        7.42      1.48 o 
  -2  -6  10      325.30      300.18      8.78 o 
  -1  -6  10        0.05       -1.46      1.65 o 
   0  -6  10      119.04      140.77      5.85 o 
   1  -6  10      233.20      226.69      7.68 o 
   2  -6  10       92.51       98.72      5.48 o 
   3  -6  10      425.65      414.99     11.15 o 
   4  -6  10        0.64        4.02      2.38 o 
   5  -6  10       13.27       14.26      3.11 o 
   6  -6  10        8.18        2.38      2.56 o 
  -9  -5  10       99.60       98.18      4.43 o 
  -8  -5  10       52.92       54.24      3.55 o 
  -7  -5  10       54.53       46.58      6.49 o 
  -6  -5  10       87.42       84.81      4.05 o 
  -5  -5  10       66.83       65.87      2.60 o 
  -4  -5  10      326.78      302.97      9.14 o 
  -3  -5  10        2.59        1.30      1.37 o 
  -2  -5  10      111.61      109.14      5.12 o 
  -1  -5  10        4.50        5.12      2.01 o 
   0  -5  10        3.59        4.02      2.19 o 
   1  -5  10       16.05       14.99      2.74 o 
   2  -5  10       14.88       12.07      2.74 o 
   3  -5  10      705.09      686.83     15.17 o 
   4  -5  10       97.74       95.25      5.48 o 
   5  -5  10       23.28       21.75      3.47 o 
   6  -5  10        4.95        4.02      2.56 o 
  -9  -4  10      259.28      261.38      6.76 o 
  -8  -4  10      129.34      128.06      4.52 o 
  -7  -4  10      361.97      346.65      7.05 o 
  -6  -4  10      210.27      207.09      4.10 o 
  -5  -4  10      239.08      241.57      4.25 o 
  -4  -4  10      498.28      480.72      8.96 o 
  -3  -4  10       87.57       94.14      3.75 o 
  -2  -4  10      397.77      399.81      9.87 o 
  -1  -4  10      314.21      322.30      8.78 o 
   0  -4  10        6.36        4.94      2.01 o 
   1  -4  10       93.48       95.61      5.12 o 
   2  -4  10       10.40        2.74      2.38 o 
   3  -4  10      529.68      545.33     13.16 o 
   4  -4  10       24.95       25.41      3.66 o 
   5  -4  10      155.24      139.85      6.76 o 
   6  -4  10       51.34       76.42      5.67 o 
 -10  -3  10       54.84       55.38      4.02 o 
  -9  -3  10       66.71       60.98      3.68 o 
  -8  -3  10       12.26       10.01      2.15 o 
  -7  -3  10      597.23      595.79     13.16 o 
  -6  -3  10      345.69      343.42      6.26 o 
  -5  -3  10       39.27       31.57      2.20 o 
  -4  -3  10       46.12       48.18      2.46 o 
  -3  -3  10       68.48       66.10      2.50 o 
  -2  -3  10      954.08      937.28     17.55 o 
  -1  -3  10       70.27       57.77      3.84 o 
   0  -3  10      174.10      162.16      6.22 o 
   1  -3  10      309.87      292.14      8.78 o 
   2  -3  10      587.86      538.38     12.80 o 
   3  -3  10       38.60       39.12      4.02 o 
   4  -3  10      236.94      237.84      8.41 o 
   5  -3  10      344.94      330.89     10.24 o 
 -10  -2  10       10.33       11.15      3.29 o 
  -9  -2  10      692.82      676.22     15.54 o 
  -8  -2  10        2.90        7.50      2.38 o 
  -7  -2  10      394.79      390.49     10.24 o 
  -6  -2  10       66.29       59.03      2.76 o 
  -5  -2  10        4.75        6.82      1.54 o 
  -4  -2  10      318.81      316.52      5.81 o 
  -3  -2  10       35.86       38.39      3.29 o 
  -2  -2  10        0.34        0.00      1.65 o 
  -1  -2  10        0.33       -1.10      1.65 o 
   0  -2  10       79.62       80.62      4.57 o 
   1  -2  10        5.43        4.75      2.19 o 
   2  -2  10      388.89      366.72     10.05 o 
   3  -2  10        0.01        1.28      2.01 o 
   4  -2  10      119.86      115.17      5.85 o 
   5  -2  10      549.52      565.62     14.26 o 
 -10  -1  10      243.84      249.72      9.14 o 
  -9  -1  10        5.52        8.96      2.93 o 
  -8  -1  10       92.59       78.06      5.12 o 
  -7  -1  10      169.49      156.85      6.58 o 
  -6  -1  10       68.70       72.56      2.86 o 
  -5  -1  10        3.98        6.37      1.40 o 
  -4  -1  10       78.78       72.58      2.84 o 
  -3  -1  10       44.29       41.13      3.29 o 
  -2  -1  10       11.76       14.99      2.56 o 
  -1  -1  10       80.01       70.57      4.39 o 
   0  -1  10       15.44       17.00      2.93 o 
   1  -1  10      103.09       99.08      5.30 o 
   2  -1  10      708.12      699.44     15.36 o 
   3  -1  10      520.99      515.53     12.98 o 
   4  -1  10       62.27       62.89      4.94 o 
   5  -1  10        5.79        1.65      2.38 o 
 -10   0  10       67.22       74.59      5.48 o 
  -9   0  10       34.10       41.68      4.39 o 
  -8   0  10       33.77       40.40      4.20 o 
  -7   0  10       10.92       16.45      2.93 o 
  -6   0  10      257.26      230.38      4.83 o 
  -5   0  10      199.91      194.64      4.47 o 
  -4   0  10      206.20      207.14      4.71 o 
  -3   0  10      773.89      799.62     15.36 o 
  -2   0  10       93.51      104.02      4.94 o 
  -1   0  10      232.29      226.51      7.31 o 
   0   0  10      269.96      251.73      7.86 o 
   1   0  10       66.40       63.25      4.57 o 
   2   0  10      858.43      789.57     16.82 o 
   3   0  10      441.23      416.08     11.52 o 
   4   0  10       17.30       16.09      3.47 o 
   5   0  10       31.53       29.98      4.20 o 
 -10   1  10       12.21       10.79      3.11 o 
  -9   1  10        0.43        2.38      2.56 o 
  -8   1  10       63.62       62.16      5.12 o 
  -7   1  10      139.18      136.20      6.03 o 
  -6   1  10        0.66        1.10      2.01 o 
  -5   1  10      372.00      377.30      6.86 o 
  -4   1  10        4.08        3.23      1.35 o 
  -3   1  10      773.59      766.05     10.53 o 
  -2   1  10      152.65      150.82      6.03 o 
  -1   1  10        9.15        9.14      2.38 o 
   0   1  10      371.60      351.55      9.87 o 
   1   1  10      108.44       93.42      5.48 o 
   2   1  10       48.23       48.63      4.57 o 
   3   1  10       37.79       48.99      4.75 o 
   4   1  10        4.62        9.51      3.11 o 
 -10   2  10       16.05       13.53      3.47 o 
  -9   2  10       34.92       33.45      4.20 o 
  -8   2  10        0.11       -1.65      2.19 o 
  -7   2  10        8.14       10.60      2.93 o 
  -6   2  10      183.75      182.08      6.95 o 
  -5   2  10        1.01        1.44      1.32 o 
  -4   2  10       16.18       13.35      1.80 o 
  -3   2  10      489.77      487.75      7.89 o 
  -2   2  10      710.13      675.49     14.44 o 
  -1   2  10       21.20       27.06      3.47 o 
   0   2  10      209.61      194.33      7.31 o 
   1   2  10      276.71      238.02      8.41 o 
   2   2  10        2.24       -0.18      2.38 o 
   3   2  10      290.70      260.69      9.51 o 
   4   2  10       53.50       61.43      5.67 o 
  -9   3  10      164.37      157.58      7.31 o 
  -8   3  10       40.39       39.12      4.39 o 
  -7   3  10       31.38       28.70      3.84 o 
  -6   3  10        3.71       -0.55      2.01 o 
  -5   3  10      132.90      133.26      3.90 o 
  -4   3  10      614.13      606.83     10.79 o 
  -3   3  10      446.62      467.61      7.82 o 
  -2   3  10      120.73      121.94      3.87 o 
  -1   3  10       32.48       31.65      2.50 o 
   0   3  10        2.31        4.39      2.38 o 
   1   3  10        2.15        5.48      2.74 o 
   2   3  10      211.60      234.55      8.96 o 
   3   3  10       20.64       28.88      4.20 o 
  -9   4  10        7.05        3.66      2.74 o 
  -8   4  10        0.14       -1.65      2.38 o 
  -7   4  10      108.93      106.40      5.85 o 
  -6   4  10       34.16       33.09      3.84 o 
  -5   4  10       25.50       23.22      3.29 o 
  -4   4  10       65.19       62.55      3.66 o 
  -3   4  10       10.33        8.60      1.74 o 
  -2   4  10        0.65       -0.40      1.15 o 
  -1   4  10       17.44       19.84      1.82 o 
   0   4  10       55.53       44.97      4.75 o 
   1   4  10       15.99       21.02      3.66 o 
   2   4  10       29.89       32.72      4.57 o 
  -8   5  10      109.23      117.55      6.40 o 
  -7   5  10      253.04      257.22      8.96 o 
  -6   5  10      112.25      101.64      5.67 o 
  -5   5  10      162.21      169.28      6.76 o 
  -4   5  10       56.16       64.27      3.17 o 
  -3   5  10       33.75       36.81      2.71 o 
  -2   5  10      366.81      380.33      5.92 o 
  -1   5  10       23.86       22.95      2.52 o 
   0   5  10        2.35        1.28      2.56 o 
   1   5  10        0.08        1.65      2.74 o 
  -7   6  10       61.53       55.39      4.94 o 
  -6   6  10      102.74       95.25      5.48 o 
  -5   6  10       53.64       58.50      4.75 o 
  -4   6  10      211.08      231.98      5.62 o 
  -3   6  10        0.49        2.74      2.56 o 
  -2   6  10       56.60       65.23      8.32 o 
  -1   6  10        1.87        0.40      1.74 o 
   0   6  10        2.43       -2.56      2.56 o 
  -6   7  10       19.97       21.75      3.47 o 
  -5   7  10       30.20       32.36      3.84 o 
  -3   7  10       35.63       27.06      4.02 o 
  -2   7  10        5.53        3.83      2.01 o 
   0 -12  11        0.73        0.55      2.93 o 
   1 -12  11       20.50       16.45      3.66 o 
  -1 -11  11        1.92        1.83      2.56 o 
   0 -11  11       64.78       66.00      6.03 o 
   1 -11  11      131.02      132.90      7.31 o 
   2 -11  11      149.87      168.55      8.04 o 
   3 -11  11       22.74       19.56      4.02 o 
  -6 -10  11        8.35       13.16      3.84 o 
  -5 -10  11        2.35        0.00      2.38 o 
  -3 -10  11        6.90        9.51      3.11 o 
  -2 -10  11        0.02        1.83      2.56 o 
  -1 -10  11      243.86      255.21      9.51 o 
   0 -10  11      126.28      135.83      7.13 o 
   1 -10  11      206.56      194.51      8.23 o 
   2 -10  11      196.00      203.84      8.59 o 
   3 -10  11      437.52      421.02     12.43 o 
   4 -10  11       64.48       64.17      5.67 o 
  -7  -9  11      145.22      175.13      8.78 o 
  -6  -9  11       27.97       35.47      4.75 o 
  -5  -9  11       27.44       28.15      4.02 o 
  -4  -9  11       26.33       29.80      4.02 o 
  -3  -9  11       95.95       88.48      5.67 o 
  -2  -9  11      139.04      125.78      6.76 o 
  -1  -9  11       82.83       80.80      5.67 o 
   0  -9  11      150.21      153.01      7.13 o 
   1  -9  11       25.82       24.50      3.66 o 
   2  -9  11      137.19      126.87      6.58 o 
   3  -9  11       90.14       84.64      5.48 o 
   4  -9  11       89.18      104.93      6.22 o 
  -7  -8  11       29.90       39.67      5.30 o 
  -6  -8  11       28.36       34.55      4.57 o 
  -5  -8  11       17.28       21.67      3.11 o 
  -4  -8  11       40.72       39.49      4.39 o 
  -3  -8  11       42.97       50.27      4.75 o 
  -2  -8  11      442.64      416.81     11.70 o 
  -1  -8  11      111.25       99.27      5.67 o 
   0  -8  11       56.36       53.20      4.75 o 
   1  -8  11       11.63       12.98      2.93 o 
   2  -8  11      113.69      105.67      6.03 o 
   3  -8  11      375.71      413.89     11.88 o 
   4  -8  11       33.90       32.36      4.20 o 
  -8  -7  11       39.18       34.73      5.30 o 
  -7  -7  11       27.72       30.77      4.30 o 
  -6  -7  11       59.74       54.04      3.16 o 
  -5  -7  11       10.06       12.47      1.64 o 
  -4  -7  11     1285.60     1278.59     24.13 o 
  -3  -7  11      217.13      225.41      8.04 o 
  -2  -7  11      304.89      274.77      8.78 o 
  -1  -7  11      161.46      191.22      7.50 o 
   0  -7  11       36.81       35.47      3.84 o 
   1  -7  11       13.62       14.26      3.11 o 
   2  -7  11       18.80       19.38      3.29 o 
   3  -7  11       72.22       67.64      5.12 o 
   4  -7  11       94.55       96.53      5.85 o 
   5  -7  11        0.01        1.28      2.38 o 
  -8  -6  11      192.64      215.09      5.97 o 
  -7  -6  11      265.44      269.29      7.40 o 
  -6  -6  11      204.99      194.06      4.23 o 
  -5  -6  11       57.92       56.80      3.03 o 
  -4  -6  11      214.81      207.31      5.10 o 
  -3  -6  11      163.82      155.94      6.40 o 
  -2  -6  11      289.50      283.18      8.78 o 
  -1  -6  11       22.64       27.97      3.47 o 
   0  -6  11      204.43      219.01      7.86 o 
   1  -6  11      307.95      312.98      9.51 o 
   2  -6  11      342.02      325.77      9.87 o 
   3  -6  11       36.76       40.95      4.39 o 
   4  -6  11       26.53       36.93      4.20 o 
   5  -6  11        2.72        5.48      2.93 o 
  -9  -5  11      322.70      331.78      7.73 o 
  -8  -5  11        0.39       -0.09      1.66 o 
  -7  -5  11      568.94      586.79      9.89 o 
  -6  -5  11       93.45       89.85      3.04 o 
  -5  -5  11       48.36       47.51      4.65 o 
  -4  -5  11       41.45       45.25      2.76 o 
  -3  -5  11       67.97       53.75      4.20 o 
  -2  -5  11       13.82       11.70      2.74 o 
  -1  -5  11      371.01      375.31     10.05 o 
   0  -5  11      255.34      232.90      8.04 o 
   1  -5  11      311.49      306.21      9.32 o 
   2  -5  11        0.63        2.01      2.38 o 
   3  -5  11       29.93       26.69      3.66 o 
   4  -5  11       10.71       11.52      3.11 o 
   5  -5  11      179.38      189.94      7.86 o 
  -9  -4  11       79.23       77.51      4.08 o 
  -8  -4  11        6.57        7.59      2.56 o 
  -7  -4  11       15.64       14.89      1.73 o 
  -6  -4  11       65.04       66.57      2.59 o 
  -5  -4  11       63.10       52.14      3.20 o 
  -4  -4  11       55.83       66.35      3.56 o 
  -3  -4  11        2.80        1.46      2.01 o 
  -2  -4  11        0.70        5.12      2.19 o 
  -1  -4  11      159.88      148.81      6.03 o 
   0  -4  11       81.84       62.16      4.20 o 
   1  -4  11       57.24       54.66      4.20 o 
   2  -4  11       84.19       70.75      4.94 o 
   3  -4  11       35.73       31.44      4.02 o 
   4  -4  11      322.60      323.94     10.24 o 
   5  -4  11      138.45      138.94      6.76 o 
  -9  -3  11       10.23       16.70      2.59 o 
  -8  -3  11        4.39        6.95      2.56 o 
  -7  -3  11       18.56       24.68      3.29 o 
  -6  -3  11       89.31       74.89      3.15 o 
  -5  -3  11       69.60       71.41      3.09 o 
  -4  -3  11      481.77      460.87     10.79 o 
  -3  -3  11      165.82      155.03      6.03 o 
  -2  -3  11      655.32      612.24     13.35 o 
  -1  -3  11      186.59      164.71      6.40 o 
   0  -3  11      158.75      169.83      6.76 o 
   2  -3  11      738.47      695.97     15.54 o 
   3  -3  11        1.94        1.10      2.38 o 
   4  -3  11      114.08      118.46      6.22 o 
   5  -3  11      144.24      138.57      7.13 o 
 -10  -2  11        2.44        1.46      2.56 o 
  -9  -2  11        2.21        4.39      2.56 o 
  -8  -2  11       20.95       16.45      3.11 o 
  -7  -2  11      223.43      211.88      7.68 o 
  -6  -2  11        1.85       -0.42      1.27 o 
  -5  -2  11      623.19      636.19     13.16 o 
  -4  -2  11      608.84      603.45      9.11 o 
  -3  -2  11       11.00        7.68      2.19 o 
  -2  -2  11        5.39        3.47      2.19 o 
  -1  -2  11      509.74      493.41     11.88 o 
   0  -2  11        0.07        0.55      2.19 o 
   1  -2  11      715.52      710.41     15.72 o 
   2  -2  11       78.25       81.53      5.30 o 
   3  -2  11       60.46       51.92      4.75 o 
   4  -2  11      107.48      117.18      6.40 o 
 -10  -1  11        0.29        0.91      2.38 o 
  -9  -1  11       42.12       46.25      4.75 o 
  -8  -1  11       25.88       37.29      4.02 o 
  -7  -1  11       26.95       23.95      3.29 o 
  -6  -1  11      183.13      166.92      4.37 o 
  -5  -1  11       73.00       64.90      3.02 o 
  -4  -1  11      880.05      861.58     11.63 o 
  -3  -1  11       33.84       36.93      3.47 o 
  -2  -1  11        3.04        0.55      1.83 o 
  -1  -1  11       29.45       35.28      3.84 o 
   0  -1  11      177.07      179.34      6.95 o 
   1  -1  11      177.15      167.64      7.13 o 
   2  -1  11      250.88      253.38      8.78 o 
   3  -1  11       33.24       34.55      4.02 o 
   4  -1  11       28.57       28.52      4.02 o 
 -10   0  11       14.79       19.74      3.84 o 
  -9   0  11       20.61       19.38      3.66 o 
  -8   0  11       27.45       23.03      3.47 o 
  -7   0  11      724.29      684.45     15.17 o 
  -6   0  11      776.88      750.45     15.72 o 
  -5   0  11       60.93       56.84      3.29 o 
  -4   0  11      464.42      453.64      7.62 o 
  -3   0  11       27.98       22.67      2.93 o 
  -2   0  11      351.25      321.93      8.96 o 
  -1   0  11      602.64      616.99     14.08 o 
   0   0  11      579.01      569.10     13.53 o 
   1   0  11       84.25       67.46      4.94 o 
   2   0  11       47.38       49.18      4.75 o 
   3   0  11       69.43       63.62      5.12 o 
   4   0  11       48.23       51.19      5.30 o 
  -9   1  11      147.27      136.38      6.76 o 
  -8   1  11        3.95        5.48      2.56 o 
  -7   1  11       34.37       29.62      3.66 o 
  -6   1  11       55.53       58.68      4.57 o 
  -5   1  11      202.71      226.32      5.15 o 
  -4   1  11       32.42       45.04      3.47 o 
  -3   1  11       14.51       10.66      1.83 o 
  -2   1  11      125.51      143.33      6.22 o 
  -1   1  11      144.15      159.60      6.58 o 
   0   1  11      108.91      109.14      5.85 o 
   1   1  11       75.82       68.74      4.75 o 
   2   1  11       10.87       15.90      3.47 o 
   3   1  11        9.88        7.50      2.74 o 
  -9   2  11       30.90       26.33      4.20 o 
  -8   2  11       11.04        4.75      2.56 o 
  -7   2  11        4.02        4.94      2.56 o 
  -6   2  11        1.98       -0.73      2.19 o 
  -5   2  11        4.02        4.25      1.61 o 
  -4   2  11      206.25      215.79      5.10 o 
  -3   2  11      575.18      572.38      9.11 o 
  -2   2  11       45.65       40.04      4.02 o 
  -1   2  11       44.12       57.40      4.57 o 
   0   2  11       14.02       17.18      3.47 o 
   1   2  11       32.22       34.55      4.39 o 
   2   2  11      104.22      111.15      6.58 o 
   3   2  11       62.80       68.55      5.48 o 
  -9   3  11        0.13        0.18      2.74 o 
  -8   3  11       32.78       34.19      4.20 o 
  -7   3  11      141.86      139.12      6.76 o 
  -6   3  11      302.57      313.89      9.69 o 
  -5   3  11      563.38      600.89      9.36 o 
  -4   3  11      166.18      177.21      6.58 o 
  -3   3  11        0.00        0.02      1.55 o 
  -2   3  11      456.96      423.67      7.74 o 
  -1   3  11       56.23       52.65      4.75 o 
   0   3  11        2.34        4.57      2.56 o 
   1   3  11      165.37      150.46      7.31 o 
   2   3  11        4.77        2.74      2.74 o 
  -8   4  11        0.29        1.46      2.56 o 
  -7   4  11        1.17        3.84      2.56 o 
  -6   4  11       40.23       53.02      4.75 o 
  -5   4  11       58.66       57.95      4.75 o 
  -4   4  11        2.51        4.66      1.61 o 
  -3   4  11      246.83      243.03      6.22 o 
  -2   4  11       11.72       10.35      1.94 o 
  -1   4  11       10.02        9.38      1.84 o 
   0   4  11       12.78        8.59      2.93 o 
   1   4  11        2.41        2.74      3.11 o 
  -7   5  11       78.03       78.79      5.30 o 
  -6   5  11        5.67        4.94      2.74 o 
  -5   5  11       32.69       34.92      4.02 o 
  -4   5  11       11.88        7.49      1.87 o 
  -3   5  11       20.06       25.64      2.52 o 
  -2   5  11      104.65      101.83      6.22 o 
  -1   5  11       25.70       33.45      4.39 o 
   0   5  11        0.63       -1.10      2.38 o 
  -6   6  11       25.98       24.13      3.66 o 
  -5   6  11        8.83       13.71      3.11 o 
  -4   6  11       36.35       33.12      2.76 o 
  -3   6  11        5.06        4.94      2.74 o 
  -2   6  11        1.81       -1.83      2.56 o 
  -1 -12  12      107.06      114.08      6.95 o 
  -2 -11  12        1.98       -2.19      2.19 o 
  -1 -11  12       89.08       87.20      6.03 o 
   0 -11  12       19.16       16.09      3.66 o 
   1 -11  12       62.33       65.81      6.03 o 
   2 -11  12        9.62        7.68      3.29 o 
  -3 -10  12        1.38        4.94      2.93 o 
  -2 -10  12       95.62       91.22      6.22 o 
  -1 -10  12        1.88        1.28      2.38 o 
   0 -10  12      102.23      120.66      6.95 o 
   1 -10  12       77.06       78.61      5.85 o 
   2 -10  12       37.61       34.19      4.57 o 
   3 -10  12      219.38      244.42      9.51 o 
  -4  -9  12        0.34       -2.01      2.38 o 
  -3  -9  12        8.91       15.90      3.47 o 
  -2  -9  12      112.33      109.50      6.40 o 
  -1  -9  12        0.73       -2.01      2.01 o 
   0  -9  12       60.33       60.88      4.94 o 
   1  -9  12       98.43       85.01      5.67 o 
   2  -9  12        0.02       -2.01      2.01 o 
   3  -9  12       50.02       64.90      5.85 o 
  -7  -8  12        0.03       -0.73      2.93 o 
  -6  -8  12        2.54        2.01      2.19 o 
  -5  -8  12       69.28       80.48      3.64 o 
  -4  -8  12       11.32       17.92      3.47 o 
  -3  -8  12       32.76       38.39      4.39 o 
  -2  -8  12       16.74       13.71      3.11 o 
  -1  -8  12      187.53      204.75      8.04 o 
   0  -8  12        2.51       -0.18      2.38 o 
   1  -8  12       42.38       44.61      4.75 o 
   2  -8  12      245.68      240.03      8.96 o 
   3  -8  12        3.53        0.37      2.38 o 
   4  -8  12      352.44      383.54     11.88 o 
  -8  -7  12        0.57       -0.18      3.11 o 
  -7  -7  12      134.78      155.46     10.33 o 
  -6  -7  12       96.38      102.94      5.76 o 
  -5  -7  12       52.37       62.58      3.28 o 
  -4  -7  12       29.02       26.33      3.84 o 
  -3  -7  12       62.89       45.70      4.39 o 
  -2  -7  12       61.95       47.17      4.39 o 
  -1  -7  12        1.68       -2.01      2.01 o 
   0  -7  12       22.08       27.06      3.66 o 
   1  -7  12       22.75       20.29      3.47 o 
   2  -7  12        7.70        8.78      3.11 o 
   3  -7  12      482.26      497.25     13.53 o 
   4  -7  12        8.25        1.83      2.74 o 
  -8  -6  12       82.69       92.10      4.30 o 
  -7  -6  12        4.58        3.54      2.38 o 
  -6  -6  12       85.27       87.56      3.11 o 
  -5  -6  12       59.73       63.11      3.22 o 
  -4  -6  12       58.89       62.52      4.39 o 
  -3  -6  12      149.58      131.63      6.03 o 
  -2  -6  12        5.91        4.02      2.19 o 
  -1  -6  12       12.74       15.17      2.93 o 
   0  -6  12       20.89       18.28      3.11 o 
   1  -6  12        2.30        2.38      2.38 o 
   2  -6  12       57.10       57.95      5.12 o 
   3  -6  12        1.21        1.28      2.56 o 
   4  -6  12       63.14       73.49      5.48 o 
  -9  -5  12       15.21       16.48      2.67 o 
  -8  -5  12        0.42        0.16      1.79 o 
  -7  -5  12        0.38        1.36      1.36 o 
  -6  -5  12      232.73      233.60      4.64 o 
  -5  -5  12      217.83      209.24      5.23 o 
  -4  -5  12       23.88       13.89      2.93 o 
  -3  -5  12      110.29      100.55      5.30 o 
  -2  -5  12        0.03        2.56      2.01 o 
  -1  -5  12      726.40      692.31     15.36 o 
   0  -5  12        0.77       -0.73      1.83 o 
   1  -5  12       95.32       90.49      5.48 o 
   2  -5  12      582.97      527.96     13.35 o 
   3  -5  12       16.08       20.11      3.47 o 
   4  -5  12       90.82       96.34      6.03 o 
  -9  -4  12      300.58      299.23      7.39 o 
  -8  -4  12        0.03        2.00      1.89 o 
  -7  -4  12       11.42        9.99      2.11 o 
  -6  -4  12        0.45        0.83      1.22 o 
  -5  -4  12       12.46       10.35      1.87 o 
  -4  -4  12      218.83      201.64      7.13 o 
  -3  -4  12        3.67        6.40      2.56 o 
  -2  -4  12      106.08      104.20      5.48 o 
  -1  -4  12      290.60      239.12      8.04 o 
   0  -4  12       89.18       82.63      5.12 o 
   2  -4  12       16.38       18.28      3.47 o 
   3  -4  12        4.44        8.23      3.11 o 
   4  -4  12       38.68       38.39      4.57 o 
  -9  -3  12       55.12       54.68      3.85 o 
  -8  -3  12        8.14        4.57      2.56 o 
  -7  -3  12       96.10       86.84      5.30 o 
  -6  -3  12      131.46      136.96      4.13 o 
  -5  -3  12      107.18      110.96      6.12 o 
  -4  -3  12      280.72      259.41      8.04 o 
  -3  -3  12      719.03      648.62     14.26 o 
  -2  -3  12       75.16       69.10      4.57 o 
  -1  -3  12      110.60      104.75      5.30 o 
   0  -3  12       84.36       81.17      5.12 o 
   1  -3  12       49.34       46.62      4.57 o 
   2  -3  12      228.32      218.83      8.23 o 
   3  -3  12       33.56       36.56      4.39 o 
   4  -3  12        4.33        8.41      2.93 o 
  -9  -2  12       49.34       55.94      5.12 o 
  -8  -2  12       64.30       55.94      4.94 o 
  -7  -2  12        0.00        2.56      2.38 o 
  -6  -2  12        1.44        1.74      1.42 o 
  -5  -2  12       63.57       62.79      3.17 o 
  -4  -2  12      262.15      234.29      5.36 o 
  -3  -2  12     1958.45     1798.51     30.16 o 
  -2  -2  12        4.80        6.22      2.38 o 
  -1  -2  12       60.53       50.09      4.02 o 
   0  -2  12      114.53      114.62      6.03 o 
   1  -2  12       41.01       35.65      4.02 o 
   2  -2  12        3.10        0.37      2.19 o 
   3  -2  12        3.45        7.31      2.93 o 
   4  -2  12        2.39        4.20      2.74 o 
  -9  -1  12       18.30       22.67      3.84 o 
  -8  -1  12        0.69       -0.91      2.01 o 
  -7  -1  12        0.74       -1.65      2.01 o 
  -6  -1  12       54.84       63.35      2.96 o 
  -5  -1  12      449.70      422.78     12.98 o 
  -4  -1  12        3.04        1.37      1.42 o 
  -3  -1  12      132.97      134.00      6.03 o 
  -2  -1  12       44.92       53.02      4.39 o 
  -1  -1  12      249.91      229.25      8.04 o 
   0  -1  12       13.81       18.28      3.11 o 
   1  -1  12      111.54      116.63      6.22 o 
   2  -1  12        3.00        0.55      2.38 o 
   3  -1  12       64.57       83.00      5.85 o 
  -9   0  12      125.98      135.83      7.13 o 
  -8   0  12      239.27      216.45      8.41 o 
  -7   0  12        0.20       -0.73      2.19 o 
  -6   0  12      232.64      214.44      7.86 o 
  -5   0  12       68.85       58.77      2.96 o 
  -4   0  12      286.59      270.90      5.88 o 
  -3   0  12      105.47       84.83      4.94 o 
  -2   0  12      238.27      210.60      7.68 o 
  -1   0  12       16.29       21.94      3.47 o 
   0   0  12        4.91        1.28      2.19 o 
   1   0  12      105.85       91.41      5.67 o 
   2   0  12       91.99       96.53      6.03 o 
   3   0  12       76.52       82.81      6.03 o 
  -9   1  12      254.46      261.79      9.51 o 
  -7   1  12      103.66      116.82      6.40 o 
  -6   1  12       13.33        9.51      2.93 o 
  -5   1  12       81.13       81.99      3.33 o 
  -4   1  12      156.21      171.27      4.72 o 
  -3   1  12      191.55      192.66      4.98 o 
  -2   1  12        3.50        2.01      2.19 o 
  -1   1  12       83.45       67.46      4.75 o 
   0   1  12       12.24       15.36      3.29 o 
   1   1  12        3.23        4.02      2.74 o 
   2   1  12       12.89       12.80      3.29 o 
  -8   2  12       36.57       46.25      4.94 o 
  -7   2  12       36.73       33.09      4.20 o 
  -6   2  12        6.78        4.57      2.56 o 
  -5   2  12        1.78        3.85      2.10 o 
  -4   2  12       95.13      105.42      6.22 o 
  -3   2  12       48.93       50.60      3.17 o 
  -2   2  12       57.17       57.59      4.57 o 
  -1   2  12      228.22      189.39      7.68 o 
   0   2  12      105.93      113.89      6.22 o 
   1   2  12       30.10       35.83      4.57 o 
   2   2  12      125.43      133.45      7.13 o 
  -8   3  12       22.56       29.98      4.20 o 
  -7   3  12        1.05        1.83      2.56 o 
  -6   3  12       48.98       57.22      5.12 o 
  -5   3  12      102.08      113.53      6.03 o 
  -4   3  12       82.77       81.52      3.61 o 
  -3   3  12      334.22      299.52      6.52 o 
  -2   3  12       15.19       16.79      2.20 o 
  -1   3  12        4.79        4.02      2.74 o 
   0   3  12        0.28       -2.38      2.38 o 
   1   3  12      220.91      242.04      9.69 o 
  -7   4  12       17.12       26.69      3.84 o 
  -6   4  12       10.30       10.60      2.93 o 
  -5   4  12       35.04       29.62      3.84 o 
  -4   4  12        0.00        0.76      4.02 o 
  -3   4  12        1.39       -1.48      1.48 o 
  -2   4  12        4.26        3.01      1.74 o 
  -1   4  12       24.17       21.75      3.84 o 
  -6   5  12       89.42      110.97      6.40 o 
  -5   5  12       73.20       76.78      5.30 o 
  -4   5  12        2.62        1.60      1.74 o 
  -3   5  12      125.10      130.95     12.25 o 
  -2   5  12       14.81       20.48      3.66 o 
  -3 -11  13       16.57       16.82      4.02 o 
  -2 -11  13      133.51      146.62      7.86 o 
  -1 -11  13       14.38       10.60      3.47 o 
   0 -11  13        0.02       -2.19      2.74 o 
  -4 -10  13      177.89      185.37      8.78 o 
  -3 -10  13       85.06       98.35      6.58 o 
  -2 -10  13        8.19        9.69      3.29 o 
  -1 -10  13       16.17       16.27      3.66 o 
   0 -10  13       95.10       95.61      6.40 o 
   1 -10  13      150.98      158.13      7.68 o 
  -5  -9  13       16.56       15.03      2.37 o 
  -4  -9  13       21.71       24.13      4.02 o 
  -3  -9  13       52.98       44.42      5.12 o 
  -2  -9  13       32.41       36.93      4.57 o 
  -1  -9  13        0.04        0.00      2.56 o 
   0  -9  13       46.67       38.94      4.57 o 
   1  -9  13       87.15       99.27      6.40 o 
   2  -9  13        1.42        0.37      2.38 o 
  -6  -8  13      181.65      184.64      7.13 o 
  -5  -8  13       71.43       68.67      3.54 o 
  -4  -8  13        2.84        0.37      2.56 o 
  -3  -8  13        6.29       11.88      3.11 o 
  -2  -8  13       39.59       26.51      4.02 o 
  -1  -8  13       25.14       21.39      3.66 o 
   0  -8  13        1.45        4.75      2.56 o 
   1  -8  13       72.27       68.92      5.48 o 
   2  -8  13        2.07        0.00      2.56 o 
   3  -8  13        5.42        9.32      3.29 o 
  -7  -7  13       55.31       57.95      4.75 o 
  -6  -7  13        3.57        2.97      1.74 o 
  -5  -7  13       71.27       59.76      3.75 o 
  -4  -7  13      134.08      145.15      6.95 o 
  -3  -7  13       11.32       12.61      3.11 o 
  -2  -7  13       25.04       19.93      3.29 o 
  -1  -7  13       94.32      104.39      5.85 o 
   0  -7  13       64.36       54.11      5.12 o 
   2  -7  13      691.47      706.02     17.00 o 
   3  -7  13        0.26        2.38      2.74 o 
  -8  -6  13        1.50        3.47      2.56 o 
  -7  -6  13       15.93       19.04      2.39 o 
  -6  -6  13       40.22       43.66      4.30 o 
  -5  -6  13      454.56      461.74      8.45 o 
  -4  -6  13       66.37       69.47      4.94 o 
  -3  -6  13       12.52       16.09      3.11 o 
  -2  -6  13      110.44      113.34      6.03 o 
  -1  -6  13       12.03       10.05      2.93 o 
   0  -6  13        3.57        1.83      2.19 o 
   1  -6  13      337.42      338.20     10.79 o 
   2  -6  13       82.95       87.38      5.67 o 
   3  -6  13       28.02       35.83      4.57 o 
  -8  -5  13        5.55        1.46      2.56 o 
  -7  -5  13        0.08       -1.28      1.55 o 
  -6  -5  13       21.03       19.03      2.33 o 
  -5  -5  13       33.23       31.24      2.65 o 
  -4  -5  13       35.04       37.48      4.02 o 
  -3  -5  13       21.69       23.58      3.47 o 
  -2  -5  13       72.14       72.21      4.75 o 
  -1  -5  13      158.77      159.23      7.13 o 
   0  -5  13      116.69      114.62      6.22 o 
   1  -5  13       86.88       84.09      5.67 o 
   2  -5  13      105.41      103.65      6.03 o 
   3  -5  13       13.09       17.18      3.66 o 
  -8  -4  13       40.59       40.56      4.02 o 
  -7  -4  13      167.46      161.79      6.95 o 
  -6  -4  13      185.69      177.06      4.91 o 
  -5  -4  13       29.04       23.94      2.56 o 
  -4  -4  13      114.37      127.05      6.03 o 
  -3  -4  13        0.48       -0.55      2.01 o 
  -2  -4  13        1.61       -1.83      1.83 o 
  -1  -4  13       15.73       13.71      2.93 o 
   0  -4  13      210.11      183.36      7.68 o 
   1  -4  13       39.48       41.50      4.57 o 
   2  -4  13        0.10       -0.91      2.38 o 
   3  -4  13       39.56       43.33      4.75 o 
  -9  -3  13       12.82       15.78      2.68 o 
  -8  -3  13        0.26       -0.55      2.38 o 
  -7  -3  13       14.62       15.54      3.11 o 
  -6  -3  13        0.09        1.51      1.48 o 
  -5  -3  13        1.26        4.58      1.67 o 
  -4  -3  13       24.00       23.40      3.29 o 
  -3  -3  13      109.00      108.96      5.67 o 
  -2  -3  13        4.60        4.57      2.19 o 
  -1  -3  13       44.35       36.56      4.02 o 
   0  -3  13       53.20       59.96      4.94 o 
   1  -3  13       60.31       63.44      5.12 o 
   2  -3  13       45.32       54.11      5.12 o 
   3  -3  13       25.52       28.15      4.20 o 
  -9  -2  13        0.86        0.37      2.74 o 
  -8  -2  13        4.52        3.66      2.56 o 
  -7  -2  13        4.45       10.05      2.93 o 
  -6  -2  13      133.31      105.29      6.12 o 
  -5  -2  13       21.50       24.88      2.45 o 
  -4  -2  13       63.06       75.84      3.42 o 
  -3  -2  13      410.42      365.99     10.24 o 
  -2  -2  13       45.50       53.20      4.75 o 
  -1  -2  13       51.58       40.77      4.20 o 
   0  -2  13        8.84        4.57      2.38 o 
   1  -2  13       63.02       63.98      5.12 o 
   2  -2  13        7.27        5.85      2.93 o 
   3  -2  13      107.67      127.97      6.95 o 
  -9  -1  13       91.41      106.76      6.58 o 
  -8  -1  13        4.69        5.30      2.93 o 
  -7  -1  13       27.00       18.83      3.29 o 
  -6  -1  13      148.84      142.41      6.58 o 
  -5  -1  13      490.41      481.72      8.46 o 
  -4  -1  13      500.61      450.75      8.14 o 
  -3  -1  13       93.57       94.51      5.12 o 
  -2  -1  13       20.69       24.86      3.66 o 
  -1  -1  13      160.93      172.94      7.50 o 
   0  -1  13        5.34       10.60      2.93 o 
   1  -1  13        0.90       -1.10      2.19 o 
   2  -1  13        3.68        4.94      2.74 o 
  -8   0  13      170.35      185.56      7.86 o 
  -7   0  13        8.09       16.82      3.11 o 
  -6   0  13       16.09       12.98      2.93 o 
  -5   0  13       37.49       35.16      5.48 o 
  -4   0  13       80.07       76.06      3.42 o 
  -3   0  13       11.30       11.15      2.74 o 
  -2   0  13        7.75       10.60      2.93 o 
  -1   0  13       12.56       13.89      3.11 o 
   0   0  13      210.32      189.21      8.04 o 
   1   0  13       20.21       17.00      3.47 o 
   2   0  13       29.17       30.35      4.57 o 
  -8   1  13      313.99      318.28     10.42 o 
  -7   1  13       12.52       13.71      3.29 o 
  -6   1  13       10.00        9.87      2.93 o 
  -5   1  13       14.86       18.61      2.93 o 
  -4   1  13       12.14        8.93      2.47 o 
  -3   1  13       12.49       18.87      2.74 o 
  -2   1  13       68.83       71.11      5.12 o 
  -1   1  13       38.67       40.40      4.57 o 
   0   1  13        9.12       13.89      3.47 o 
   1   1  13       15.28       21.02      4.02 o 
  -8   2  13       10.51       12.61      3.47 o 
  -7   2  13       18.58       20.84      3.84 o 
  -6   2  13       30.59       37.48      4.39 o 
  -5   2  13        0.00        1.65      1.55 o 
  -4   2  13       22.37       19.91      2.33 o 
  -3   2  13        0.40       -0.52      1.48 o 
  -2   2  13       52.90       53.16      4.48 o 
  -1   2  13        9.24        9.51      3.11 o 
   0   2  13       21.84       21.21      4.02 o 
  -7   3  13        0.03        1.10      2.74 o 
  -6   3  13        0.18        2.74      2.38 o 
  -5   3  13       96.37      107.68      6.03 o 
  -4   3  13       21.25       19.11      2.47 o 
  -3   3  13       80.73       89.19      3.94 o 
  -2   3  13       12.44       17.68      2.45 o 
  -1   3  13        7.90       12.25      3.47 o 
  -5   4  13       10.70       10.79      2.93 o 
  -4   4  13       27.40       26.43      2.71 o 
  -3   4  13      305.30      325.14      7.30 o 
  -3 -10  14       26.11       21.21      4.02 o 
  -2 -10  14        7.14        2.19      3.11 o 
  -1 -10  14        0.12       -1.65      2.38 o 
   0 -10  14        3.14        3.66      2.74 o 
  -5  -9  14       28.76       30.66      3.20 o 
  -4  -9  14       44.55       42.78      5.12 o 
  -3  -9  14      223.87      214.99      9.14 o 
  -2  -9  14       25.46       25.23      4.02 o 
  -1  -9  14       50.50       46.25      4.94 o 
   0  -9  14        6.30       14.63      3.47 o 
   1  -9  14       91.09       90.49      6.03 o 
  -6  -8  14        0.48       -1.58      1.74 o 
  -5  -8  14        4.70        2.14      1.84 o 
  -4  -8  14       23.52       12.25      3.29 o 
  -3  -8  14        0.48        0.73      2.56 o 
  -2  -8  14        0.95        3.66      2.56 o 
  -1  -8  14       19.24       10.05      3.11 o 
   0  -8  14       21.60       23.22      3.84 o 
   1  -8  14       34.10       32.91      4.39 o 
  -7  -7  14        1.96        2.75      1.87 o 
  -6  -7  14       12.35       11.64      2.20 o 
  -5  -7  14        0.19       -1.19      1.55 o 
  -4  -7  14      506.03      453.74     12.80 o 
  -3  -7  14       37.89       29.43      4.02 o 
  -2  -7  14      172.99      193.78      8.04 o 
  -1  -7  14        0.33        1.46      2.38 o 
   0  -7  14        1.73        1.83      2.38 o 
   1  -7  14        6.19        4.02      2.74 o 
   2  -7  14       15.33       12.80      3.47 o 
  -7  -6  14       13.15       13.51      2.33 o 
  -6  -6  14       17.65       14.69      2.32 o 
  -5  -6  14        7.88        6.19      2.00 o 
  -4  -6  14        2.99        1.10      2.38 o 
  -3  -6  14       41.21       35.83      4.39 o 
  -2  -6  14        7.16        4.39      2.56 o 
  -1  -6  14       64.67       55.39      5.12 o 
   0  -6  14        2.04        1.10      2.38 o 
   1  -6  14      155.65      197.44      8.23 o 
   2  -6  14       25.44       32.72      4.39 o 
  -7  -5  14       13.34       11.52      3.11 o 
  -6  -5  14        7.37        9.80      2.07 o 
  -5  -5  14       61.86       68.85      3.55 o 
  -4  -5  14       81.21       79.71      5.30 o 
  -3  -5  14       32.77       26.51      3.84 o 
  -2  -5  14        0.01        2.19      2.38 o 
  -1  -5  14      302.89      256.12      9.14 o 
   0  -5  14       53.59       57.22      5.30 o 
   1  -5  14       18.58       14.81      3.47 o 
   2  -5  14       27.20       36.93      4.57 o 
  -8  -4  14        4.12        3.84      2.74 o 
  -7  -4  14        3.78        8.04      2.93 o 
  -6  -4  14       42.31       41.09      3.04 o 
  -5  -4  14        3.33        2.59      1.74 o 
  -4  -4  14      597.71      561.97     13.71 o 
  -3  -4  14      100.93       98.17      5.67 o 
  -2  -4  14      108.49      104.02      6.03 o 
  -1  -4  14       13.10        8.96      2.74 o 
   0  -4  14       85.70       95.61      6.03 o 
   1  -4  14        6.26        8.04      2.93 o 
   2  -4  14        2.11        1.10      2.56 o 
  -8  -3  14        0.59       -2.01      2.01 o 
  -7  -3  14      157.21      168.01      7.50 o 
  -6  -3  14        5.34        6.20      1.84 o 
  -5  -3  14        4.22        6.48      2.29 o 
  -4  -3  14        7.00        0.37      2.19 o 
  -3  -3  14        5.12        4.20      2.38 o 
  -2  -3  14        0.82       -0.18      2.19 o 
  -1  -3  14       66.03       64.35      5.12 o 
   0  -3  14      143.82      124.86      6.76 o 
   1  -3  14       52.27       48.81      5.12 o 
   2  -3  14        1.80        4.94      2.93 o 
  -8  -2  14        0.33       -0.18      2.38 o 
  -7  -2  14       43.42       34.55      4.20 o 
  -6  -2  14       93.04       92.71      3.85 o 
  -5  -2  14        7.80       11.66      2.00 o 
  -4  -2  14      152.09      169.08      4.98 o 
  -3  -2  14      138.64      153.20      6.76 o 
  -2  -2  14        0.01       -2.01      2.01 o 
  -1  -2  14       85.63       80.07      5.48 o 
   0  -2  14       48.41       66.36      5.67 o 
   1  -2  14       27.12       21.94      4.02 o 
  -8  -1  14       44.72       41.32      4.75 o 
  -7  -1  14        0.62        0.00      2.56 o 
  -6  -1  14        5.73        9.87      3.11 o 
  -5  -1  14        0.05        0.61      1.65 o 
  -4  -1  14      131.65      131.21      4.40 o 
  -3  -1  14       23.43       29.62      3.84 o 
  -2  -1  14        4.50        6.58      2.56 o 
  -1  -1  14       23.55       17.92      3.47 o 
   0  -1  14        0.15       -0.18      2.38 o 
   1  -1  14       29.25       33.45      4.57 o 
  -7   0  14       41.32       61.43      5.48 o 
  -6   0  14       98.72      114.44      6.22 o 
  -5   0  14      193.53      191.90      5.35 o 
  -4   0  14      105.10      122.99      4.40 o 
  -3   0  14        9.65       12.61      3.11 o 
  -2   0  14       25.84       33.45      4.39 o 
  -1   0  14       11.64        4.94      2.93 o 
   0   0  14       43.04       57.77      5.48 o 
  -7   1  14       84.51       93.23      6.03 o 
  -6   1  14        0.41       -2.19      2.19 o 
  -5   1  14       41.11       42.79      3.10 o 
  -4   1  14        0.66        2.55      1.67 o 
  -3   1  14      122.72      128.42      4.59 o 
  -2   1  14        0.06       -1.28      2.38 o 
  -1   1  14        3.81       -2.19      2.56 o 
  -6   2  14       22.21       35.28      4.39 o 
  -5   2  14        0.56        2.38      2.56 o 
  -4   2  14        0.42        1.43      1.61 o 
  -3   2  14       90.32      103.10      4.33 o 
  -2   2  14        0.02        0.48      1.74 o 
  -3  -9  15        4.73        3.47      3.11 o 
  -2  -9  15        0.70        2.56      2.93 o 
  -1  -9  15        5.83        6.76      2.93 o 
  -5  -8  15       34.29       31.86      3.38 o 
  -4  -8  15      176.69      207.86      8.96 o 
  -3  -8  15       64.97       72.94      5.67 o 
  -2  -8  15       27.10       23.95      4.02 o 
  -1  -8  15      127.61      153.93      7.86 o 
   0  -8  15        1.09       -0.73      2.38 o 
  -6  -7  15       64.24       72.48      3.94 o 
  -5  -7  15        6.65        6.54      1.98 o 
  -4  -7  15      121.22      126.32      6.95 o 
  -3  -7  15        2.30        2.56      2.56 o 
  -2  -7  15       10.04       13.89      3.47 o 
  -1  -7  15       13.36        7.13      2.93 o 
   0  -7  15       24.48       30.16      4.20 o 
  -6  -6  15        9.44        6.25      2.00 o 
  -5  -6  15       12.65       17.20      2.93 o 
  -4  -6  15       20.27       21.02      3.66 o 
  -3  -6  15       19.94        9.69      3.11 o 
  -2  -6  15        1.92        5.30      2.93 o 
  -1  -6  15      101.15      101.10      6.40 o 
   0  -6  15       20.62       22.85      4.02 o 
  -7  -5  15       47.58       54.11      5.12 o 
  -6  -5  15        1.36        2.83      2.65 o 
  -5  -5  15       23.38       20.91      2.52 o 
  -4  -5  15        7.81        4.57      2.74 o 
  -3  -5  15      386.61      402.01     11.88 o 
  -2  -5  15        0.24       -2.01      2.01 o 
  -1  -5  15      106.30      114.08      6.58 o 
   0  -5  15       65.88       79.71      5.85 o 
  -7  -4  15       21.61       27.60      3.84 o 
  -6  -4  15       27.58       28.48      2.84 o 
  -5  -4  15        0.30       -1.28      1.55 o 
  -4  -4  15       70.86       85.19      5.48 o 
  -3  -4  15        0.01        0.00      2.38 o 
  -2  -4  15       10.12       23.22      3.84 o 
  -1  -4  15       82.02       80.62      5.67 o 
   0  -4  15       52.62       38.94      4.75 o 
  -7  -3  15       20.24       21.57      3.66 o 
  -6  -3  15       24.94       32.64      3.02 o 
  -5  -3  15        1.30        3.84      1.81 o 
  -4  -3  15       64.01       60.15      4.75 o 
  -3  -3  15       17.50       18.10      3.29 o 
  -2  -3  15      118.75      105.85      6.03 o 
  -1  -3  15        0.21       -0.91      2.38 o 
   0  -3  15       17.17       13.71      3.66 o 
  -7  -2  15       26.08       29.43      4.39 o 
  -6  -2  15        8.36        8.41      2.93 o 
  -5  -2  15       66.11       66.71      3.55 o 
  -4  -2  15      128.05      133.75      4.78 o 
  -3  -2  15        3.00        5.30      2.74 o 
  -2  -2  15       47.12       51.55      5.12 o 
  -1  -2  15        0.05        3.11      2.74 o 
   0  -2  15        0.50       -0.37      2.38 o 
  -6  -1  15       30.94       31.81      4.20 o 
  -5  -1  15      183.15      183.64      5.48 o 
  -4  -1  15        8.42        9.29      2.20 o 
  -3  -1  15       20.33       28.34      4.02 o 
  -2  -1  15        0.10        3.11      2.74 o 
  -1  -1  15        1.53        2.38      2.93 o 
  -6   0  15       39.07       34.19      4.57 o 
  -5   0  15        0.10       -2.65      2.65 o 
  -4   0  15       31.31       38.15      3.17 o 
  -3   0  15      138.39      181.04      9.60 o 
  -2   0  15       34.69       47.53      5.12 o 
  -4   1  15       46.33       53.10      3.68 o 
  -3  -7  16       10.34       12.98      3.47 o 
  -4  -6  16       24.55       37.29      4.75 o 
  -3  -6  16       54.71       62.70      5.67 o 
  -2  -6  16       65.14       68.37      5.67 o 
  -5  -5  16       22.77       31.38      3.04 o 
  -4  -5  16        9.49       17.73      3.66 o 
  -3  -5  16       54.40       58.87      5.48 o 
  -2  -5  16       53.35       54.48      5.48 o 
  -5  -4  16       10.84       10.65      2.26 o 
  -4  -4  16        0.36        0.18      2.19 o 
  -3  -4  16       83.44       81.72      5.85 o 
  -2  -4  16        1.33        1.10      2.56 o 
  -5  -3  16       60.36       53.20      3.62 o 
  -4  -3  16       10.57       14.99      3.29 o 
  -3  -3  16        5.15        4.57      2.93 o 
  -2  -3  16        1.06       -1.46      2.19 o 
  -4  -2  16       33.20       43.60      3.42 o 
  -3  -2  16        5.85        4.20      2.74 o 
                                                 
